# Supplementary material for: Supercritical fluid chromatography-mass spectrometry enables simultaneous measurement of all phosphoinositide regioisomers
Source: Commun Chem. 2022 May 11;5:61. doi: 10.1038/s42004-022-00676-6 (PMC9814602; doi:10.1038/s42004-022-00676-6)
Supplement: Supplementary file 3 — Supplementary Data 1 [file 42004_2022_676_MOESM3_ESM.xlsx]

## Sheet: Supplementary Data 1
Supplementary Data 1
The estimated content of individual PIPs classes in the tissues from C57BL/6 mice (n=3).
pmol/mg (N = 3)	Brain 1	Brain 2	Brain 3	Heart 1	Heart 2	Heart 3	Lung 1	Lung 2	Lung 3	Liver 1	Liver 2	Liver 3	Kidney 1	Kidney 2	Kidney 3	Testis 1	Testis 2	Testis 3	Skeletal Muscle 1	Skeletal Muscle 2	Skeletal Muscle 3	Stomach 1	Stomach 2	Stomach 3	Spleen 1	Spleen 2	Spleen 3	Pancreas 1	Pancreas 2	Pancreas 3	Small Intestine 1	Small Intestine 2	Small Intestine 3	Colon 1	Colon 2	Colon 3	WAT 1	WAT 2	WAT 3
PI3P	2.22037	1.47722	2.00481	0.551839	0.582055	0.531011	1.55743	1.82879	1.47179	0.823624	1.54467	0.88473	1.30613	1.85087	1.53733	0.715979	0.773789	0.933699	0.282175	0.258316	0.374545	0.771899	0.525974	0.814568	0.745952	1.05669	0.881292	0.298125	0.317038	0.417398	0.418198	0.58922	0.471991	0.489349	0.442891	0.455377	0.883865	0.234444	0.406078
PI4P	9.4153	13.7863	12.9961	2.50143	2.43377	2.11873	4.8385	6.93209	6.31609	6.06237	5.62949	2.99231	4.9161	9.82098	6.43736	3.16895	3.6437	4.14797	1.32326	1.89184	1.96806	3.67291	2.50032	3.80881	3.21995	4.92161	4.39735	1.73458	1.32648	1.4425	1.76286	2.11961	2.16001	3.14107	1.9486	2.38636	1.68866	1.14994	0.670839
PI5P	1.38451	0.832982	1.32975	0.499532	0.336148	0.315734	0.665599	0.527805	0.583034	0.400421	0.861049	0.20602	0.526057	0.869637	0.685811	0.542075	0.840221	0.710336	0.207832	0.158531	0.182659	0.631606	0.448598	0.653771	0.352485	0.446285	0.412442	0.120019	0.117699	0.141724	0.234033	0.33435	0.280434	0.267646	0.188654	0.261774	0.226513	0.092469	0.107034
PI(3,4)P2	1.76062	1.0017	1.28145	0.28516	0.285142	0.283197	0.539313	0.763405	0.59642	0.570902	0.696677	0.874829	0.587694	0.865973	0.723082	0.350455	0.297955	0.280699	0.467902	0.28288	0.393684	0.484091	0.316119	0.369599	0.265296	0.313431	0.380672	0.235977	0.228373	0.259765	0.296854	0.589333	0.431934	0.250704	0.204313	0.218966	0.0525567	0.0730811	0.0224811
PI(3,5)P2	2.54713	1.74953	1.92388	0.335301	0.512338	0.377543	1.53862	1.78152	1.22906	0.730667	0.801631	0.85599	0.921822	1.03126	0.897522	0.476338	0.5174	0.397835	0.481248	0.479246	0.482777	0.497539	0.432405	0.647389	0.392415	0.55604	0.552791	0.300689	0.259881	0.363936	0.457646	0.683163	0.616427	0.282626	0.222332	0.27199	0.108804	0.109599	0.051592
PI(4,5)P2	16.3917	18.2843	16.8522	4.00637	3.81902	2.89416	12.3258	15.5057	10.8344	6.49215	6.55809	4.92487	8.24584	7.55028	6.85649	3.29117	3.86375	4.30961	3.61563	3.47504	5.18817	4.36687	2.93344	5.09786	3.44872	3.94399	4.13008	2.07121	1.60416	2.23735	3.61603	3.70675	3.80955	3.02991	2.0004	2.22852	0.732331	0.919362	0.618585
PI(3,4,5)P3	0.1102	0.0941836	0.0877484	0.178107	0.175438	0.162102	0.16912	0.15606	0.0943993	0.24331	0.115016	0.139516	0.157643	0.132923	0.13463	0.0791333	0.0512284	0.0634776	0.0807255	0.0796586	0.045843	0.113931	0.13255	0.0993694	0.230126	0.407327	0.399674	0.0867236	0.116911	0.120987	0.0541913	0.0595304	0.0495894	0.102328	0.0649316	0.0563693	0.0622718	0.0473391	0.022183
PI	107.823	67.8151	102.599	60.5045	81.876	75.7897	70.8861	52.0741	44.309	105.338	244.665	338.71	141.314	181.895	129.75	119.988	47.54	55.748	59.6639	56.9901	52.469	51.8005	53.9172	29.3517	60.2564	95.5843	100.321	144.444	194.652	219.221	22.0718	32.914	37.4573	37.1963	40.1958	190.85	100.185	21.7861	77.1273
pmol/mg (N = 3)	Brain 1	Brain 2	Brain 3	Heart 1	Heart 2	Heart 3	Lung 1	Lung 2	Lung 3	Liver 1	Liver 2	Liver 3	Kidney 1	Kidney 2	Kidney 3	Testis 1	Testis 2	Testis 3	Skeletal Muscle 1	Skeletal Muscle 2	Skeletal Muscle 3	Stomach 1	Stomach 2	Stomach 3	Spleen 1	Spleen 2	Spleen 3	Pancreas 1	Pancreas 2	Pancreas 3	Small Intestine 1	Small Intestine 2	Small Intestine 3	Colon 1	Colon 2	Colon 3	WAT 1	WAT 2	WAT 3
32:0 PI3P	0.0279324	0.0125227	0.0234402	0.00152923	0.00358498	0.00367793	0.00776886	0.0129996	0.0055852	0.0358429	0.00534368	0.0041306	0.0189565	0.0266937	0.0260355	0.155614	0.169475	0.157544	0.00853679	0.00255516	0.00587166	0.0497773	0.030999	0.0596886	0.0147532	0.0289912	0.0114915	0.00265395	0.00814666	0.00734729	0.00191147	0.00438597	0.00354119	0.0134304	0.0181188	0.0118889	0.0612089	0.00416527	0.0295509
32:1 PI3P	0.00520148	0.00764957	0.00711429	0.00190896	0.00407397	0.0014043	0.00812272	0.00863827	0.00371468	0.00919209	0.00458102	0.00396546	0.00845331	0.0039485	0.00546472	0.00565135	0.00496239	0.00661936	0.0016449	0.00277848	0.00524516	0.00645537	0.00264765	0.00501395	0.00537145	0.0142537	0.0146997	0.000332803	0.00234506	0.00362076	0.00141852	0.004456	0.00164834	0.00345436	0.00599378	0.00709257	0.0215777	0.0021569	0.00428141
32:2 PI3P	0.00207136	0.00286797	0.00063319	0.00237365	0.00483892	0.00186751	0.00500916	0.00555707	0.00273188	0.00221356	0.00443374	0.00229796	0.0084345	0.00731895	0.00542155	0.00145547	0.00200842	0.00349036	0.00522366	0.00430342	0.00469616	0.00233607	0.00293284	0.00800312	0.00244759	0.0120944	0.0110927	0.00292669	0.00258644	0.00315257	0.00293637	0.00397123	0.0026518	0.00302926	0.00485289	0.00231134	0.0129942	0.00833055	0.00418984
34:0 PI3P	0.0742114	0.0275177	0.0560539	0.0037304	0.00523413	0.00330851	0.00298324	0.0043365	0.00400233	0.00540843	0.00410362	0.00408436	0.0275696	0.0375141	0.0221496	0.0401706	0.0536972	0.052312	0.0062718	0.003587	0.00691046	0.0325172	0.0271347	0.0318123	0.00902521	0.00839529	0.0162041	0.00313089	0.00413017	0.0048801	0.00302828	0.00432365	0.00460676	0.00539495	0.00763945	0.00730969	0.0165616	0.00267573	0.00523314
34:1 PI3P	0.14526	0.0739492	0.0969345	0.0149061	0.00522743	0.00733303	0.0380123	0.0423479	0.0258486	0.0074282	0.0165228	0.0145099	0.0161845	0.038321	0.0259636	0.0155614	0.0166316	0.0247053	0.0172656	0.0105059	0.0158707	0.0505671	0.0303746	0.0488816	0.0138119	0.0148496	0.0343597	0.00588094	0.010371	0.00413902	0.0127091	0.0235381	0.0145465	0.0108919	0.0247877	0.031206	0.112645	0.00794143	0.0254221
34:2 PI3P	0.0117269	0.00877451	0.0062971	0.0123986	0.0118414	0.0120613	0.0546226	0.0614007	0.045217	0.024446	0.0646523	0.0379372	0.0314061	0.0324875	0.028036	0.00241592	0.0052535	0.00578542	0.00665498	0.00175152	0.00914522	0.0575604	0.0442879	0.0687373	0.015965	0.0222006	0.0312059	0.00752517	0.00697483	0.00654064	0.0264766	0.0410281	0.0300699	0.00429073	0.0160976	0.020429	0.159022	0.0139749	0.0518874
36:0 PI3P	0.0308199	0.0163549	0.0217741	0.00584403	0.00689131	0.00259576	0.00357267	0.000960207	0.00351572	0.0073661	0.00368039	0.00438968	0.00285663	0.00890365	0.0053683	0.0047892	0.00241349	0.00700505	0.00261318	0.00356662	0.00507483	0.00452906	0.00906176	0.0129549	0.00465986	0.0107021	0.0125005	0.00167108	0.00168476	0.0032393	0.00370598	0.00305864	0.00276135	0.00372048	0.00412957	0.00404895	0.00693708	0.00348326	0.00174836
36:1 PI3P	0.235716	0.125103	0.165863	0.0103674	0.0093014	0.0147607	0.0246298	0.020132	0.0148699	0.0154651	0.0153293	0.010488	0.0264601	0.0457418	0.052546	0.0057982	0.00721905	0.00937482	0.0069233	0.00607451	0.00793171	0.0563929	0.0449882	0.0805181	0.00834885	0.0178466	0.0337615	0.00868397	0.010757	0.0117331	0.0142966	0.0210681	0.0240107	0.0188011	0.0139636	0.0314955	0.0179562	0.00501674	0.00582971
36:2 PI3P	0.0658336	0.0247115	0.0465956	0.0450788	0.0631927	0.0491261	0.0566876	0.052817	0.0490763	0.0361908	0.0675133	0.0396106	0.0740769	0.138628	0.103178	0.00589768	0.00806642	0.00736642	0.013021	0.000740384	0.0128954	0.102931	0.0752025	0.11509	0.0215872	0.0293983	0.0350847	0.0105494	0.0160197	0.0227399	0.0496761	0.0827179	0.0681584	0.0184037	0.0220791	0.0216791	0.0961267	0.0144142	0.0415932
36:3 PI3P	0.0340905	0.0345269	0.0450456	0.0125956	0.0242214	0.0179738	0.0464227	0.0473095	0.0540862	0.0325636	0.0571358	0.0250933	0.0256702	0.0447365	0.0308569	0.0109072	0.0167444	0.0195453	0.0026383	0.00307108	0.01484	0.0159553	0.00873271	0.0182055	0.0241659	0.0427021	0.0297558	0.00535241	0.00824489	0.0108306	0.0159119	0.0210988	0.0115705	0.0184382	0.0190217	0.0134943	0.156752	0.0214854	0.0629864
36:4 PI3P	0.181305	0.161571	0.230922	0.0195015	0.0174962	0.0178514	0.153874	0.154804	0.128404	0.0555749	0.109024	0.0466564	0.0821823	0.0936001	0.0761924	0.113122	0.118475	0.137564	0.00647641	0.00563031	0.015359	0.0310178	0.0235825	0.0392784	0.0518685	0.0666077	0.0398456	0.013404	0.0137181	0.0181003	0.028259	0.0322331	0.0338646	0.0158617	0.0140354	0.0183433	0.072668	0.0223222	0.0436742
36:5 PI3P	0.00517005	0.0060932	0.00901017	0.00379347	0.00632731	0.00452443	0.00901489	0.0111551	0.00489325	0.00881944	0.0137888	0.00393244	0.00589004	0.00849491	0.00750266	0.00579583	0.00646984	0.0111469	0.00411539	0.00201723	0.00357256	0.00458858	0.00446085	0.00337194	0.00553208	0.0250797	0.0114552	0.00144992	0.00253592	0.00366871	0.00796339	0.00682211	0.00348133	0.00609827	0.00575268	0.00310284	0.0108537	0.00314226	0.00198282
36:6 PI3P	0.00304271	0.00262444	0.00237143	0.00466492	0.0051859	0.00333787	0.00190262	0.00536605	0.00199198	0.00516061	0.0032123	0.00202714	0.00362956	0.00564563	0.00324688	0.00262198	0.00120054	0.00531807	0.00202449	0.00280374	0.0028715	0.00309492	0.00360361	0.000987912	0.00619576	0.00981122	0.0143795	0.00158841	0.00278011	0.00192708	0.00297908	0.00327024	0.0023751	0.00390711	0.00341549	0.00284427	0.0052247	0.0020272	0.00140013
38:2 PI3P	0.0287181	0.0126586	0.026498	0.00872743	0.010416	0.00877485	0.013192	0.0147734	0.0130561	0.0110678	0.0200864	0.0139815	0.0338884	0.0362045	0.0286117	0.0021992	0.00254551	0.00457101	0.0060654	0.00252174	0.00438181	0.00813674	0.00444482	0.00941384	0.0115221	0.0270502	0.0193458	0.00373008	0.00438558	0.00441543	0.00605842	0.00861805	0.00635279	0.0129897	0.00679507	0.00883611	0.00796732	0.00379289	0.00522759
38:3 PI3P	0.155966	0.120504	0.147094	0.0515021	0.0480409	0.0532199	0.133324	0.170557	0.137912	0.0887534	0.190707	0.0948981	0.163123	0.266011	0.187674	0.0276173	0.0296525	0.035755	0.0278188	0.0237096	0.0395196	0.0401629	0.0252953	0.0357077	0.0692426	0.0952803	0.100113	0.020696	0.0263275	0.0351006	0.0379417	0.0593491	0.0377214	0.0715064	0.0471951	0.0595763	0.0149509	0.0126255	0.0154164
38:4 PI3P	1.03421	0.703642	0.94446	0.228226	0.250922	0.225487	0.761148	0.915428	0.741258	0.321288	0.843324	0.506784	0.495351	0.742213	0.675139	0.204287	0.210885	0.2818	0.108314	0.106118	0.141528	0.240932	0.146389	0.214787	0.340577	0.318053	0.245478	0.162939	0.150934	0.230855	0.146215	0.198754	0.182565	0.200971	0.181599	0.176196	0.0542145	0.0632218	0.081688
38:5 PI3P	0.116385	0.0694247	0.107974	0.0371495	0.0181125	0.0240574	0.0678748	0.109504	0.075652	0.0484572	0.0542663	0.037607	0.0678709	0.102502	0.0584324	0.0419588	0.04704	0.0749499	0.0153901	0.01745	0.0194893	0.0177981	0.015432	0.0210729	0.0551235	0.124484	0.0609617	0.0190708	0.0191001	0.0204483	0.0216584	0.0270391	0.0150942	0.0291003	0.0177084	0.0117705	0.0156103	0.0179393	0.0113958
38:6 PI3P	0.00635256	0.0210771	0.0095627	0.0111526	0.0144417	0.0123631	0.0594543	0.0678509	0.055093	0.0112914	0.00565179	0.00266199	0.044307	0.0358077	0.0398376	0.00828636	0.0188092	0.023993	0.00459998	0.00524968	0.0061977	0.00621158	0.00502531	0.0100144	0.00725821	0.0297581	0.0137632	0.0037004	0.00529217	0.00368493	0.00759391	0.00907204	0.00425552	0.00953707	0.00462717	0.0041812	0.00813704	0.00358159	0.00110684
40:3 PI3P	0.0067356	0.00431185	0.00827101	0.00124797	0.00269678	0.00340311	0.00492596	0.00525565	0.00715849	0.00439295	0.00351449	0.00169686	0.00394926	0.00810469	0.00455226	0.00285055	0.000535505	0.00123822	0.00160542	0.00446317	0.00346217	0.00809897	0.00464816	0.00575922	0.00990448	0.0150325	0.0176904	0.00372372	0.00272257	0.00493792	0.00501495	0.00360188	0.00308661	0.00537076	0.00429476	0.00290677	0.00626251	0.0042228	0.00237822
40:4 PI3P	0.0179734	0.0187902	0.017588	0.00863732	0.00695026	0.00633567	0.0183846	0.0163983	0.0226445	0.00602889	0.0159134	0.00540985	0.0111275	0.0153178	0.0115483	0.00716249	0.00613021	0.0110409	0.00351594	0.00743074	0.00603029	0.00679416	0.00380273	0.00489493	0.00949444	0.0221239	0.00929228	0.00378661	0.00347899	0.00494708	0.00374497	0.00542245	0.00402739	0.0078937	0.00601122	0.0046582	0.00585063	0.0066454	0.00344344
40:5 PI3P	0.0140448	0.00838016	0.0118413	0.0206601	0.0176704	0.0164488	0.0535099	0.0537473	0.0380337	0.0200735	0.0193584	0.0106421	0.0329293	0.0367072	0.0386431	0.0269422	0.022781	0.0260605	0.00931482	0.0165698	0.0135387	0.0102817	0.00442879	0.00734577	0.0155	0.0506903	0.0321303	0.00624271	0.00627454	0.00576925	0.00738225	0.010534	0.00582198	0.0136878	0.00431938	0.0041687	0.00809272	0.00310147	0.00427031
40:6 PI3P	0.0130037	0.00984505	0.0166074	0.040831	0.036734	0.0364042	0.0262036	0.0370265	0.0305628	0.0504323	0.0210937	0.00897606	0.11498	0.107674	0.0906278	0.0175391	0.0200391	0.0225684	0.0192129	0.0211666	0.0274284	0.0108528	0.00671954	0.0113142	0.0258004	0.0432154	0.0583819	0.00681646	0.00423893	0.00387813	0.00855847	0.00991076	0.00776452	0.00950078	0.00838432	0.0068294	0.00606467	0.00495084	0
40:7 PI3P	0.00460138	0.00432174	0.00285964	0.00501248	0.00865299	0.00469405	0.00678648	0.0104195	0.00648092	0.0161669	0.0014339	0.00294969	0.00683787	0.00828988	0.0102976	0.00733539	0.00275538	0.00394382	0.00292726	0.00425126	0.00268435	0.00490677	0.00177945	0.00171505	0.0177968	0.0280708	0.0282998	0.00226956	0.00398912	0.00144266	0.0027572	0.00494692	0.00201539	0.00306901	0.0020694	0.00100862	0.00618683	0.00322594	0.00144536
32:0 PI4P	0.124498	0.0885981	0.150563	0.0179015	0.020197	0.0211159	0.0423127	0.0285594	0.0237455	0.177224	0.0196378	0.0153466	0.111369	0.123217	0.0862669	0.578281	0.812284	0.832058	0.0247112	0.0240641	0.0290498	0.231798	0.150177	0.287528	0.0419063	0.0749971	0.0476395	0.040467	0.0366494	0.0257014	0.0134973	0.0247769	0.014625	0.00822549	0.0253623	0.0341273	0.0946781	0.0158483	0.030289
32:1 PI4P	0.0312216	0.0216903	0.0263061	0.00828591	0.00609688	0.00648654	0.0290776	0.0223412	0.00989117	0.0469654	0.0197427	0.0124175	0.0258188	0.0183457	0.0103207	0.0186736	0.0170479	0.0201222	0.0229999	0.0249419	0.0263852	0.0169362	0.00847874	0.0177605	0.0183407	0.0333546	0.0484371	0.0238693	0.017075	0.0169086	0.0110093	0.0192567	0.00923837	0.00978245	0.0158278	0.0101526	0.0420852	0.00662866	0.0118953
32:2 PI4P	0.00665899	0.00647272	0.00796997	0.00665331	0.00754749	0.00480431	0.0141484	0.00676896	0.00617169	0.0154837	0.00649062	0.00603143	0.0129064	0.00916556	0.00546184	0.00741959	0.00120438	0.0158545	0.0151577	0.00646654	0.0120781	0.0131225	0.00829818	0.011371	0.0118166	0.0417877	0.0391273	0.00966613	0.010665	0.00859746	0.00785849	0.00871193	0.0052635	0.0203258	0.0113032	0.00537338	0.0300693	0.0147164	0.010999
34:0 PI4P	0.317176	0.246275	0.35834	0.0253211	0.0271191	0.020404	0.0367171	0.0381007	0.021561	0.0778639	0.0190309	0.0183154	0.126734	0.155982	0.0936789	0.273011	0.23476	0.310276	0.0323515	0.0373933	0.0308693	0.130641	0.138272	0.201059	0.042174	0.0960119	0.109387	0.0268334	0.0229355	0.0288885	0.0236497	0.0220137	0.0165692	0.0631168	0.0286854	0.0283637	0.027718	0.0103954	0.0135435
34:1 PI4P	0.563362	0.600519	0.570314	0.0663349	0.045383	0.0239579	0.11139	0.109851	0.0995589	0.0713816	0.0607417	0.0519261	0.100883	0.16626	0.115627	0.0677523	0.0574658	0.077714	0.07232	0.0418605	0.111256	0.249596	0.210851	0.250481	0.0833589	0.0732744	0.115592	0.10484	0.0703237	0.0620289	0.0439574	0.0954449	0.0560852	0.101777	0.133644	0.127982	0.149098	0.0708368	0.0518791
34:2 PI4P	0.0503677	0.052762	0.0498222	0.0729397	0.0662927	0.0484084	0.128281	0.146543	0.11661	0.355753	0.243644	0.129261	0.0938044	0.20314	0.124162	0.0157935	0.0223082	0.0398291	0.0857565	0.120795	0.141835	0.361192	0.227464	0.363772	0.0816736	0.183634	0.242675	0.111402	0.0801775	0.06656	0.126395	0.162304	0.153263	0.203925	0.0989651	0.0849069	0.250543	0.0522552	0.0425311
36:0 PI4P	0.122985	0.117068	0.110189	0.0303349	0.0315307	0.0168524	0.0205399	0.0306221	0.0224894	0.0524005	0.0223363	0.0150259	0.0448411	0.0323328	0.0282649	0.0271542	0.0256503	0.0399177	0.0242912	0.0296235	0.0133647	0.0379219	0.0315727	0.0500232	0.0337575	0.116032	0.0942411	0.0206875	0.0232102	0.0189295	0.0193803	0.0192906	0.0148813	0.0452713	0.0281509	0.0189506	0.0277807	0.0191632	0.00890244
36:1 PI4P	0.917624	0.996373	1.03514	0.0645971	0.0498575	0.0383777	0.0711026	0.0843484	0.0719525	0.0974486	0.021974	0.0239264	0.0780074	0.132979	0.0956363	0.0333776	0.0283955	0.0437156	0.0278135	0.046424	0.0353528	0.195973	0.170174	0.220319	0.04784	0.147764	0.122902	0.0312877	0.0228962	0.0263882	0.0607606	0.0605034	0.0624606	0.118613	0.0748761	0.0867294	0.0348767	0.0330774	0.0150363
36:2 PI4P	0.237131	0.243147	0.223045	0.278171	0.260018	0.195102	0.194262	0.22722	0.16905	0.276098	0.197944	0.106076	0.307215	0.595384	0.400665	0.04	0.0366244	0.0606705	0.0768877	0.114172	0.114604	0.537868	0.388281	0.569078	0.12555	0.246484	0.229842	0.110447	0.109422	0.117077	0.217763	0.289551	0.289744	0.187683	0.1169	0.144108	0.116515	0.0577971	0.0498397
36:3 PI4P	0.144023	0.197754	0.168246	0.077629	0.0698201	0.0588029	0.1526	0.189585	0.143242	0.306637	0.226867	0.0953238	0.135264	0.179541	0.127529	0.0767764	0.0961674	0.121807	0.0710762	0.161976	0.159917	0.0516773	0.0450219	0.0813472	0.0855091	0.172991	0.211686	0.0802296	0.0604691	0.0437643	0.0525911	0.0885197	0.0706374	0.212584	0.0919966	0.0908284	0.190664	0.0903348	0.053322
36:4 PI4P	0.680042	1.25421	1.19173	0.0758179	0.0755579	0.0568571	0.272802	0.454402	0.433529	0.414153	0.440572	0.145459	0.122333	0.355035	0.274215	0.360149	0.499601	0.649618	0.0374262	0.0704163	0.0741852	0.13451	0.0894803	0.147922	0.183965	0.246295	0.250408	0.0821558	0.0542058	0.0596809	0.104165	0.128263	0.125029	0.163805	0.0699924	0.0855122	0.127678	0.0857082	0.038122
36:5 PI4P	0.0242002	0.0420726	0.0308771	0.024218	0.031315	0.0194653	0.0276321	0.0360255	0.0305148	0.0751764	0.0381921	0.0174193	0.0415763	0.0538849	0.0338361	0.0228802	0.0151354	0.0335815	0.0181801	0.0242222	0.0170309	0.0259978	0.0243335	0.0224526	0.0280042	0.0886319	0.107239	0.0192093	0.0162914	0.0168941	0.0209798	0.0234819	0.0164021	0.0537401	0.0207443	0.0146437	0.0248684	0.0267061	0.00739577
36:6 PI4P	0.00537335	0.0149432	0.00968364	0.0190506	0.0224035	0.0133898	0.0113204	0.013677	0.00759069	0.0737405	0.0142521	0.00980952	0.021773	0.0191274	0.0170748	0.0085694	0.00837163	0.0162007	0.00846186	0.0169795	0.0110189	0.014311	0.0101011	0.0183151	0.0137062	0.0575328	0.0483507	0.0103482	0.00865047	0.00920189	0.0102043	0.00895439	0.00608738	0.0230756	0.0114797	0.00893349	0.0143433	0.0139686	0.00619264
38:2 PI4P	0.157897	0.129306	0.123116	0.0315269	0.042717	0.0297358	0.046957	0.0638071	0.0651184	0.0614069	0.0785934	0.0325817	0.0830361	0.155189	0.140166	0.0182699	0.0119682	0.0294032	0.0212724	0.0282779	0.0213725	0.0411198	0.0286694	0.0277911	0.0412342	0.0714101	0.0801504	0.016672	0.0178817	0.017752	0.0244945	0.0247592	0.0241694	0.074375	0.0498986	0.0409303	0.0193107	0.0200565	0.00757335
38:3 PI4P	0.723492	1.01169	1.00224	0.250495	0.218515	0.21071	0.447557	0.649272	0.654979	0.618584	0.625277	0.346485	0.598332	1.26752	0.840174	0.122679	0.142519	0.156679	0.101996	0.145998	0.149833	0.177351	0.112546	0.178958	0.31324	0.395641	0.32726	0.106914	0.0838102	0.103553	0.150876	0.198608	0.197631	0.311359	0.243845	0.32866	0.0685816	0.0677636	0.0370981
38:4 PI4P	4.07465	7.49848	6.47804	0.9698	0.987746	0.972654	2.33337	3.62358	3.32156	2.33287	2.75378	1.56291	1.66443	3.94893	2.53781	0.985647	1.03534	1.0375	0.388055	0.591867	0.646694	1.12773	0.636087	1.05039	1.50632	1.91021	1.46417	0.739113	0.534592	0.637431	0.652547	0.716645	0.859337	1.19404	0.692424	1.05121	0.307512	0.366203	0.219212
38:5 PI4P	0.54039	0.615477	0.584296	0.130479	0.141267	0.0905212	0.27593	0.407724	0.401551	0.284688	0.380143	0.157751	0.18573	0.394742	0.249575	0.179609	0.189996	0.192297	0.0571013	0.0587743	0.058343	0.0767823	0.0487386	0.0701751	0.158931	0.231487	0.202551	0.0773594	0.060133	0.0703704	0.0688075	0.0712144	0.074257	0.0968085	0.0750187	0.0751234	0.0525648	0.0945858	0.0209561
38:6 PI4P	0.123657	0.142248	0.237266	0.0542902	0.0517893	0.0379055	0.141854	0.20581	0.183505	0.220064	0.109282	0.0711993	0.248459	0.457347	0.295887	0.0908077	0.123747	0.146741	0.0269681	0.0441842	0.0278728	0.0728209	0.050956	0.0797864	0.0682112	0.147546	0.133167	0.0240636	0.0187752	0.021635	0.0330038	0.0280225	0.0318221	0.0444107	0.0345222	0.0242384	0.0222188	0.0270994	0.00817657
40:3 PI4P	0.0310684	0.0232949	0.0363707	0.017725	0.0135016	0.00926741	0.0244754	0.027149	0.0249457	0.0271167	0.0164356	0.012361	0.0153581	0.0281726	0.0179687	0.00966403	0.0086553	0.0151191	0.00946989	0.0116543	0.0092945	0.0152514	0.00926131	0.0122058	0.0155718	0.0522944	0.0310657	0.00857664	0.00822419	0.00740652	0.00909004	0.00980858	0.00775435	0.0165768	0.0108613	0.0128594	0.015193	0.0114293	0.00441903
40:4 PI4P	0.141921	0.119775	0.14505	0.027122	0.0252757	0.0207734	0.0864098	0.102625	0.110753	0.0535831	0.0490284	0.0315021	0.0422082	0.0680624	0.040671	0.0215336	0.0261355	0.0399837	0.0179449	0.0253739	0.0230561	0.0339548	0.029341	0.0334286	0.0597327	0.111127	0.079371	0.0191994	0.014645	0.0193166	0.025719	0.0172577	0.0231321	0.0474744	0.0303342	0.0332114	0.014446	0.0145492	0.00579447
40:5 PI4P	0.102683	0.107307	0.119064	0.0658612	0.0747434	0.0588339	0.179937	0.192265	0.195843	0.131149	0.0997684	0.0459445	0.150437	0.257753	0.175513	0.110726	0.137903	0.128264	0.0567002	0.0776775	0.0776423	0.0396708	0.025327	0.0290706	0.0961731	0.153151	0.144532	0.0299671	0.024247	0.023077	0.0300256	0.0296015	0.0321429	0.0474953	0.0332459	0.0364544	0.017737	0.0184969	0.0101744
40:6 PI4P	0.265741	0.22968	0.300146	0.157171	0.13075	0.146639	0.163918	0.233571	0.178479	0.194643	0.161402	0.0656647	0.655597	1.15672	0.688279	0.0833243	0.0981307	0.113976	0.10403	0.168983	0.15484	0.0735352	0.0453704	0.0669316	0.137568	0.203882	0.173351	0.0252104	0.0178946	0.0283252	0.0452014	0.0618499	0.0602109	0.068332	0.0397116	0.0318968	0.0236857	0.0220314	0.011751
40:7 PI4P	0.0291385	0.027111	0.0382845	0.0297106	0.034328	0.0176679	0.0259089	0.0382421	0.0234507	0.0979455	0.0243635	0.0195815	0.0499939	0.0421531	0.0385769	0.0168558	0.0142824	0.0266425	0.0222901	0.0197142	0.0221605	0.0131488	0.0115181	0.0186468	0.0253749	0.0660709	0.0942079	0.0160586	0.0133097	0.0130129	0.0108886	0.0107718	0.00927225	0.0282755	0.0108118	0.0111626	0.0164892	0.0102881	0.00573587
32:0 PI5P	0.0435093	0.0188025	0.0484831	0.00443451	0.00465941	0.00302308	0.00829013	0.00783448	0.00397277	0.00481094	0.00270612	0.00320877	0.0307855	0.0412311	0.0427017	0.219446	0.457989	0.321586	0.00905458	0.00844383	0.00740536	0.0678615	0.0667989	0.090473	0.0129213	0.0143599	0.0339126	0.00558417	0.00806947	0.0110491	0.00351102	0.00830257	0.00622856	0.013147	0.00930565	0.0182052	0.0350259	0.00308264	0.0143842
32:1 PI5P	0.00595675	0.00780781	0.00875711	0.00246633	0.00364125	0.00134885	0.00731777	0.00676648	0.00514734	0.00567798	0.00328764	0.0017453	0.00766533	0.00459799	0.00525604	0.00352913	0.00477622	0.00479165	0.00669178	0.00302299	0.00563042	0.0036775	0.00176595	0.00602161	0.00283509	0.00399056	0.00700848	0.00492351	0.00179212	0.00297206	0.00198946	0.00372654	0.00160429	0.00912407	0.00443326	0.00569051	0.012151	0.00170607	0.00350448
32:2 PI5P	0.00127778	0.00198533	0.00118202	0.00119622	0.000637955	0.000768859	0.00221438	0.00465529	0.00218694	0.00294768	0.00101067	0.000536582	0.00148962	0.00243127	0.00150111	0.000815846	0.000939446	0.000982306	0.0025019	0.00375408	0.00272968	0.00124071	0.00392255	0.00288908	0.0018135	0.00635399	0.000736495	0.00238686	0.00212964	0.00321955	0.00108803	0.00133657	0.00110284	0.00171888	0.00262959	0.0017567	0.00705383	0.000478138	0.0036238
34:0 PI5P	0.123751	0.0712295	0.127271	0.0058968	0.00581421	0.00412075	0.00655191	0.00933787	0.00763631	0.00442525	0.00429915	0.00394124	0.0306914	0.0547896	0.0459399	0.0749053	0.100703	0.107195	0.0102212	0.0140676	0.0106365	0.084412	0.0554843	0.0552252	0.00809521	0.0131741	0.0176602	0.0031535	0.00575248	0.00492805	0.00525725	0.0068729	0.00612691	0.0110474	0.00920818	0.0117442	0.0162481	0.00124895	0.00665658
34:1 PI5P	0.242199	0.12535	0.220272	0.0113753	0.00883117	0.0108789	0.0356465	0.0410578	0.0365555	0.0219306	0.0535129	0.0155448	0.0531082	0.05098	0.0521286	0.0191971	0.0270348	0.0157388	0.0135235	0.024329	0.0157172	0.0894481	0.0590618	0.111681	0.0180645	0.0325251	0.0171043	0.00325172	0.0113674	0.0109716	0.0193932	0.0253694	0.0331587	0.030258	0.0220381	0.0420094	0.0237614	0.00530126	0.00963109
34:2 PI5P	0.00908196	0.00321534	0.00707317	0.011912	0.00455089	0.00889717	0.0152771	0.0209134	0.0265038	0.0383521	0.053987	0.0234053	0.0313496	0.0453317	0.0521718	0.00297726	0.00352377	0.00459533	0.00683895	0.00378505	0.0129905	0.0547562	0.0224603	0.0591476	0.0069299	0.00720355	0.0160047	0.00288853	0.00259416	0.00664782	0.0159955	0.0392044	0.0387605	0.0152206	0.00425885	0.0142773	0.0218804	0.00822594	0.00419539
36:0 PI5P	0.041545	0.0298788	0.043601	0.00315886	0.00413961	0.00133906	0.00394558	0.00579151	0.004278	0.0029011	0.00177248	0.00164108	0.0054293	0.0124818	0.00977375	0.00637968	0.00483827	0.0123909	0.00231435	0.00151435	0.00125445	0.0110577	0.0111542	0.0115752	0.00127663	0.00117168	0.00358158	0.00247094	0.000253732	0.00197432	0.00254554	0.00358188	0.00340905	0.0049232	0.00202836	0.00448911	0.00244857	0.00201883	0.00219342
36:1 PI5P	0.294351	0.165403	0.261501	0.0093749	0.00322997	0.00735587	0.0213518	0.036183	0.0346299	0.0115522	0.023413	0.00860175	0.0195206	0.0798828	0.0508621	0.00638323	0.00523093	0.00556304	0.00680305	0.00792873	0.00988357	0.104282	0.0716251	0.0855902	0.0084038	0.0107906	0.0112377	0.0112206	0.0128269	0.00701307	0.0176294	0.0396969	0.0261283	0.0223436	0.0182727	0.0246793	0.00787867	0.00289958	0.00580196
36:2 PI5P	0.0875392	0.0423026	0.0897116	0.0689698	0.0544446	0.0491098	0.025121	0.0564886	0.0624121	0.0376317	0.0440072	0.0284768	0.0845331	0.144977	0.119772	0.0032378	0.00414322	0.00894569	0.014726	0.015657	0.0177568	0.0869186	0.0746541	0.131023	0.0216718	0.0412272	0.0183127	0.0132556	0.0104763	0.0172118	0.0634249	0.0911821	0.0780405	0.0330748	0.0155334	0.0321863	0.0182697	0.00897071	0.00895683
36:3 PI5P	0.0234243	0.0457392	0.0598077	0.00925262	0.00727848	0.0040971	0.0149964	0.0160262	0.0127365	0.034135	0.0581346	0.0139668	0.00690933	0.0364426	0.016623	0.0145429	0.0143636	0.0219777	0.0025719	0.0044811	0.00412668	0.0189655	0.0103105	0.0134675	0.00919571	0.0267257	0.0159383	0.01115	0.00482344	0.00558662	0.0147329	0.0169591	0.00983694	0.0219634	0.0100474	0.011606	0.0299774	0.00617155	0.00977537
36:4 PI5P	0.228841	0.061476	0.152683	0.0174034	0.0110658	0.011572	0.0501818	0.0916297	0.0637065	0.014285	0.00982735	0.0215337	0.0239777	0.0755838	0.0596269	0.0962459	0.109358	0.119548	0.00379323	0.00749512	0.00768316	0.0115373	0.00590449	0.00689266	0.00652972	0.0370089	0.0185423	0.00477583	0.00336813	0.0027429	0.0077573	0.0137119	0.00780405	0.00920874	0.0104445	0.0103625	0.0100256	0.00954289	0.00360992
36:5 PI5P	0.0030211	0.00440951	0.0030178	0.00294647	0.00374039	0.00163346	0.00188658	0.00443325	0.000236592	0.0066829	0.00467244	0.00140035	0.0031218	0.00280694	0.00262946	0.00306253	0.00141267	0.00226726	0.000982633	0.00143121	0.00278962	0.00162185	0.00129345	0.00161902	0.0032409	0.00457759	0.00383291	0.00177495	0.000574476	0.000470734	0.00261145	0.00168283	0.000773064	0.000781421	0.00112242	0.000971775	0.00441716	0.00155335	0.00146228
36:6 PI5P	0.00125323	0.000320051	0.000250218	0.00111513	0.00201756	0.00083834	0.000590534	0.000667221	0.000373226	0.00221293	0.000582023	0.000699002	0.00137716	0.00166935	0.000518264	0.00103032	0.000468821	0.00134489	0.000533494	0.000682434	0.00124203	0.00065538	0.000723254	0.000160414	0.00233345	0.00126962	0.00433378	8.24589e-05	0.00113674	0.000498375	0.000481907	0.000748616	0.000646008	0.00033766	0.00136661	0.00114415	0.00133942	0.000866109	0.000331858
38:2 PI5P	0.00893169	0.0193588	0.0202558	0.00505624	0.000869452	0.00165303	0.00908907	0.00672306	0.00404548	0.0225517	0.00526496	0.00321978	0.00995967	0.0168126	0.0142915	0.00103731	0.00355085	0.00350079	0.00171041	0.0026497	0.00586288	0.00520207	0.00205282	0.00676688	0.00593226	0.0142242	0.0230917	0.000958134	0.000558828	0.00215201	0.0044273	0.00497308	0.0046525	0.005293	0.00454715	0.00898086	0.00409393	0.00282427	0.00266263
38:3 PI5P	0.0476933	0.0284696	0.0263609	0.0349998	0.0329963	0.0192133	0.0378218	0.0635962	0.0676617	0.0311351	0.166752	0.0285575	0.0699584	0.113336	0.0610662	0.0305424	0.0233677	0.00875284	0.0178938	0.0134319	0.0259371	0.0270805	0.0137783	0.0163525	0.0343254	0.0370443	0.0442501	0.0169581	0.00753618	0.00977289	0.0185763	0.0230533	0.0187591	0.0228793	0.0111114	0.0100138	0.00631331	0.00609624	0.00317429
38:4 PI5P	0.149582	0.117463	0.191591	0.266843	0.15192	0.15723	0.331806	0.0790642	0.191207	0.0854616	0.380397	0.0271704	0.0518106	0.086748	0.0454506	0.0192089	0.036682	0.0195106	0.0879165	0.0142795	0.024687	0.019698	0.0288643	0.0148917	0.151195	0.0785252	0.0944332	0.0200459	0.0302009	0.0349666	0.0355466	0.0179671	0.0276247	0.0366691	0.0338676	0.0391276	0.00950457	0.0155544	0.0154192
38:5 PI5P	0.0233654	0.0178754	0.0142033	0.00692015	0.00714317	0.00831816	0.0158685	0.00387134	0.00700827	0.0199431	0.00887932	0.00559407	0.00949516	0.00766155	0.0175441	0.00782568	0.0101809	0.0166387	0.00209	0.00220713	0.00470127	0.0103423	0.00441698	0.0133457	0.0161904	0.0247375	0.0194244	0.0034107	0.00307552	0.00542938	0.00552554	0.0116267	0.00337121	0.00739257	0.00474106	0.00712547	0.00454688	0.00609414	0.00211018
38:6 PI5P	0.0032686	0.00986607	0.00602506	0.0056252	0.00502648	0.00507979	0.0156179	0.0147362	0.0146941	0.0135397	0.00602507	0.00195448	0.0171567	0.00804781	0.0122794	0.0108183	0.00604446	0.00908294	0.00357337	0.00241904	0.00376774	0.0156234	0.00748481	0.0113169	0.00746958	0.0140826	0.00489989	0.00314927	0.0027373	0.00217246	0.00439945	0.00554172	0.00125983	0.00331957	0.00325441	0.00233897	0.00326476	0.00255126	0.00194592
40:3 PI5P	0.00367226	0.00365666	0.00540189	0.000888962	0.000976358	0.00125833	0.00288701	0.00304647	0.00200636	0.00153843	0.00344592	0.00125944	0.00166132	0.00208338	0.00188826	0.000844032	0.000852452	0.0017808	0.000106071	0.001463	0.000504267	0.00162414	0.000796912	0.000646255	0.00228272	0.00476756	0.00573487	0.000439427	0.000287343	0.000538002	0.000330864	0.000363035	0.000808639	0.00164026	0.00054141	0.00174814	0.00162481	0.000373013	0.00079718
40:4 PI5P	0.00746435	0.0259724	0.00681061	0.0039518	0.00480275	0.00374154	0.0120894	0.0122132	0.00667188	0.0119373	0.00409515	0.00225833	0.00644858	0.00651602	0.00841513	0.00530436	0.00414548	0.00297263	0.00174541	0.00386411	0.00247235	0.00325973	0.00109517	0.00455273	0.0046514	0.0191977	0.0168264	0.00365236	0.00151636	0.00200182	0.00153364	0.00270468	0.00126152	0.00141544	0.00453997	0.00275808	0.00136752	0.00129498	0.00127554
40:5 PI5P	0.00692515	0.00490398	0.00796417	0.00529696	0.00472639	0.00242695	0.0182643	0.0167084	0.00719045	0.00709282	0.00538685	0.00464582	0.00845519	0.0113667	0.00460551	0.0032603	0.00540582	0.00874415	0.00139633	0.00388367	0.00319535	0.00274353	0.000458572	0.00333542	0.00922671	0.00642479	0.00960645	0.00188942	0.001616	0.00325058	0.00397798	0.00433211	0.00390146	0.00418878	0.00464359	0.0013797	0.000969483	0.00173849	0.000658166
40:6 PI5P	0.0188475	0.0184687	0.0201398	0.0142625	0.0109613	0.00778564	0.0217929	0.0135826	0.0134876	0.00789402	0.0146437	0.00557866	0.0433479	0.0538901	0.0520998	0.00953459	0.0133933	0.00902908	0.00804413	0.0145892	0.00889667	0.00636495	0.00368967	0.00596481	0.00924503	0.0402773	0.021539	0.00216499	0.00402561	0.00296078	0.00206187	0.00887967	0.00368405	0.0104702	0.00887679	0.00800711	0.00164319	0.0028818	0.00468374
40:7 PI5P	0.00901321	0.00902793	0.00739161	0.00618514	0.00267534	0.0040441	0.00699097	0.0124786	0.00868543	0.011782	0.00494584	0.00107962	0.0078045	0.00996849	0.00866555	0.00194576	0.00181661	0.00339655	0.00279893	0.00315095	0.00278816	0.00323341	0.0008013	0.000832773	0.00865462	0.00662538	0.00443045	0.000431726	0.000980265	0.00319346	0.00123563	0.00253309	0.00149135	0.00122916	0.00184164	0.00117179	0.00270694	0.000994352	0.000180135
32:0 PI(3,4)P2	0.0308916	0.0144829	0.0232221	0.00255731	0.00206988	0.00233972	0.00212066	0.00300908	0.00111137	0.00306559	0.00101633	0.000669393	0.0098329	0.0131508	0.013457	0.102718	0.102939	0.123591	0.00497783	0.00283652	0.00387985	0.0416888	0.0386058	0.0396755	0.00302624	0.00764215	0.00841004	0.00252551	0.00317262	0.00454882	0.00159477	0.00327339	0.00307529	0.00602477	0.00308127	0.00633553	0.00066169	0.000213793	0.000942829
32:1 PI(3,4)P2	0.00671556	0.00341145	0.0047846	0.000715406	0.00088658	0.000501113	0.00300812	0.00190256	0.00180852	0.00165133	0.0015849	0.00112967	0.00120493	0.00193253	0.00158491	0.000905421	0.00140435	0.000902111	0.00106018	0.00161813	0.00201359	0.0013055	0.00112191	0.00107916	0.000778607	0.00279653	0.00251206	0.000362988	0.000162204	0.000378626	0.000805241	0.00148284	0.000959608	0.00318548	0.00119024	0.00184799	0.000258735	0.000455009	0.000373922
32:2 PI(3,4)P2	0.000391639	0.000240098	0.000264225	3.23668e-05	0.000309263	0	0.000559654	0.000457469	0.000416527	0.000612808	0.000342471	0.000355505	5.74518e-05	0.000466089	0.000461554	2.27365e-05	1.50535e-16	0.000148986	0.000432229	0.000354645	0.000698729	0.000212219	0.000258334	0.000135878	0.000223018	0.00184399	7.80371e-07	6.27266e-05	0.000352514	5.74575e-05	0.000301074	0.000432842	0.000339652	0.000310984	0.000378977	0.000141153	0.000184465	0.00018672	0.000171635
34:0 PI(3,4)P2	0.105719	0.0422857	0.0710849	0.00130201	0.00193468	0.00142253	0.00257733	0.00278984	0.00183085	0.00115861	0.00195064	0.00214241	0.0113931	0.0115355	0.0124228	0.0452999	0.0406777	0.0277991	0.0108635	0.0081578	0.00745907	0.0243548	0.0244984	0.0198493	0.00161286	0.00485343	0.00285762	0.00312758	0.00293761	0.00664345	0.00193688	0.00280484	0.00221596	0.00411348	0.00234647	0.00413739	0.000241463	0.00031248	0.000851355
34:1 PI(3,4)P2	0.187222	0.0941576	0.11991	0.00378391	0.00638936	0.00459706	0.0102002	0.0104707	0.0095299	0.00923077	0.0122982	0.0206474	0.012268	0.0200924	0.0179222	0.00564565	0.00335522	0.00305163	0.00595642	0.0118034	0.0127914	0.0306122	0.0186534	0.0247914	0.00573462	0.00692789	0.011088	0.00487776	0.00538603	0.00415306	0.0120099	0.0226232	0.0156067	0.014563	0.00910352	0.012677	0.00104392	0.00102181	0.00113099
34:2 PI(3,4)P2	0.0147946	0.00662289	0.00711356	0.00486169	0.00522913	0.00480855	0.0116941	0.0127882	0.00841989	0.0273882	0.0384587	0.0439472	0.00938087	0.0188539	0.0174393	0.000720951	0.000664263	0.000494949	0.00564751	0.00597205	0.0058726	0.0258895	0.0290986	0.0290275	0.00709753	0.0192908	0.0166208	0.00590687	0.00391122	0.00426648	0.0180665	0.064031	0.0493854	0.00726987	0.00315668	0.00693863	0.001398	0.00104713	0.000357272
36:0 PI(3,4)P2	0.0466222	0.0209577	0.0294878	0.00047716	0.000558663	0.000634016	0.00204855	0.00176719	0.000869062	0.000489937	0.000727612	0.000399906	0.00126423	0.00144079	0.00215513	0.00381827	0.00312139	0.00192085	0.000892048	0.00199548	0.00295565	0.00428461	0.00264467	0.00396292	0.000756441	0.00133972	0.00193184	0.000596987	0.000754667	0.000986262	0.00178081	0.00286167	0.00220605	0.00130474	0.000673601	0.000715487	0.000429209	0.000383396	0.000182427
36:1 PI(3,4)P2	0.261093	0.211873	0.203679	0.00497514	0.00532338	0.00470392	0.020541	0.0218214	0.00349385	0.00437779	0.00387358	0.00613854	0.00568199	0.00716118	0.00453124	0.000595727	0.00167968	0.00134042	0.0132546	0.0128299	0.029616	0.0297305	0.0155199	0.0176341	0.00107524	0.00464657	0.00282955	0.00363863	0.00253954	0.00227731	0.0166712	0.0112258	0.0137703	0.00872443	0.00786189	0.00736814	0.00114634	0.000821637	0.000706921
36:2 PI(3,4)P2	0.0592699	0.0370852	0.031354	0.0269011	0.045239	0.031211	0.0211326	0.030856	0.0167992	0.0194923	0.036436	0.0479917	0.0344079	0.0520393	0.0574322	0.00159329	0.000747279	0.00113433	0.0201117	0.0217296	0.0211479	0.060453	0.0390568	0.0451616	0.0080313	0.0266382	0.0186952	0.0154786	0.0141701	0.023497	0.0424377	0.131021	0.0903641	0.0154445	0.00855636	0.0134904	0.00228681	0.00215016	0.00136971
36:3 PI(3,4)P2	0.0204723	0.00361518	0.0187466	0.00570256	0.00384791	0.00527827	0.0131159	0.0170392	0.00832513	0.0290375	0.0154472	0.0253807	0.00222954	0.0134396	0.00918323	0.00358167	0.00288894	0.00309552	0.00210408	0.00255031	0.00448258	0.00316042	0.00340597	0.00476847	0.00502722	0.0100757	0.0187233	0.00281254	0.00473615	0.00417237	0.00489387	0.0087394	0.00579438	0.000815715	0.00532251	0.00420484	0.00183429	0.00342698	0.00081966
36:4 PI(3,4)P2	0.183864	0.102677	0.0696747	0.015129	0.010767	0.00886465	0.0272154	0.04713	0.0383227	0.0375106	0.0496112	0.0476693	0.0194374	0.0388677	0.038478	0.0272184	0.0281285	0.0300355	0.0130353	0.0108536	0.0117363	0.0233353	0.0113274	0.0206641	0.022349	0.0272627	0.0221086	0.0128341	0.00777449	0.0133665	0.0172913	0.0329269	0.0245615	0.0160932	0.00807935	0.00972995	0.00405201	0.00947048	0.00171274
36:5 PI(3,4)P2	0.00200958	0.00133643	0.00188141	0.00210918	0.00305851	0.000957035	0.00317822	0.00110681	0.00125825	0.00161113	0.00244939	0.00207353	0.00142949	0.0037204	0.00244218	0.000369709	0.00042504	0.000656517	0.000648698	0.000639577	0.00136561	0.000870148	0.000189421	0.000264349	0.00142941	0.00441824	0.00159302	0.00101371	0.000879845	0.000730707	0.00139323	0.00258826	0.00269227	0.000674332	0.000811092	0.000386659	0.00012878	0.000489768	2.67162e-05
36:6 PI(3,4)P2	0.00113859	0.00102825	0.00101248	0.000792819	0.00111733	0.000215606	0.00097787	0.00172893	0.00108633	0.00220178	0.000855484	0.000851541	0.000633816	0.000959677	0.000918779	0.000696137	0.000755442	0.000569985	0.00075481	0.000294365	0.000560323	0.000816694	0.000685523	0.000706243	0.0013167	0.00505639	0.00300078	0.000272153	0.000170909	0.000586882	0.000333321	0.00054896	0.000533964	0.000587059	0.000520852	0.000258401	0.000245608	0.000289948	0.000235467
38:2 PI(3,4)P2	0.014703	0.00874162	0.0168635	0.0025176	0.00129185	0.00150868	0.00695732	0.00560322	0.00343293	0.00513542	0.00669148	0.00593339	0.00739776	0.00787291	0.00928119	0.0010066	0.000393494	0.000674075	0.00526315	0.00470728	0.00481	0.00255754	0.00206739	0.00237729	0.00245938	0.00362787	0.00389905	0.00149431	0.00130046	0.00343876	0.00123923	0.00384379	0.00285317	0.00176787	0.0031409	0.00231916	0.00041401	0.000451341	0.000215166
38:3 PI(3,4)P2	0.13655	0.0777115	0.111466	0.0296473	0.0163601	0.0306768	0.0780595	0.0935538	0.0478593	0.0627033	0.046397	0.0581616	0.0844278	0.0700636	0.090921	0.0127532	0.0085008	0.00511252	0.0700103	0.0385185	0.036953	0.0347453	0.0125	0.0211572	0.0239949	0.0274774	0.0272821	0.0235575	0.0186329	0.0275825	0.0438226	0.0610825	0.0356967	0.050124	0.044632	0.0197198	0.00381884	0.00664436	0.000910332
38:4 PI(3,4)P2	0.483113	0.271953	0.413944	0.14515	0.13133	0.14764	0.26217	0.412296	0.358116	0.314186	0.409524	0.561833	0.257561	0.467245	0.320308	0.0941584	0.0719746	0.0451891	0.233588	0.106825	0.175166	0.160942	0.10005	0.116133	0.122474	0.105109	0.166657	0.13949	0.13549	0.144018	0.106146	0.198247	0.154377	0.098968	0.0910001	0.114172	0.0259253	0.037047	0.00963692
38:5 PI(3,4)P2	0.113452	0.0589244	0.0939861	0.00603957	0.010013	0.00491763	0.00780225	0.0219979	0.0313648	0.0161835	0.0228314	0.00650343	0.00824836	0.0166632	0.016733	0.0154962	0.00729154	0.00929492	0.00903366	0.00448663	0.0131635	0.00889711	0.00578725	0.00526383	0.0319884	0.02254	0.0384571	0.00509653	0.0125946	0.00526312	0.00971333	0.0101965	0.00566962	0.00671132	0.00603978	0.00375351	0.0049467	0.0041536	0.00104835
38:6 PI(3,4)P2	0.0130648	0.00644065	0.0062801	0.00430445	0.0042834	0.00523598	0.0144453	0.0187902	0.0114724	0.0052787	0.00641717	0.00856377	0.0149851	0.0326054	0.0277935	0.00509744	0.00393079	0.00529018	0.00521599	0.00295804	0.0041254	0.00907621	0.00309026	0.00482171	0.0035898	0.00773972	0.00727317	0.00330084	0.00141485	0.00143608	0.00277199	0.00639774	0.00451412	0.00254605	0.0013607	0.0015385	0.000529559	0.00129167	0.000308967
40:3 PI(3,4)P2	0.00513638	0.00160386	0.00368936	0.000447796	0.000582712	0.000305209	0.00179748	0.00204824	0.00100578	0.000863497	0.00207256	0.00126947	0.00193596	0.00109833	0.000777305	0.000413758	0.000608781	0.000264823	0.000594934	0.000541881	0.000939676	0.00134903	0.000471387	0.000611799	0.00252823	0.0023145	0.00120143	0.000427745	0.000871212	0.000552374	0.000228208	0.000487095	0.000221479	0.000900079	0.000715514	0.000230726	4.93979e-05	0.00033117	3.18957e-05
40:4 PI(3,4)P2	0.0417077	0.0152089	0.0300367	0.00231739	0.00279754	0.00174577	0.00932018	0.00819736	0.00863647	0.00670945	0.00747146	0.0047215	0.00209927	0.00358406	0.00379768	0.00239099	0.000931159	0.00103546	0.0059234	0.0034713	0.00726262	0.0044582	0.00077897	0.00214373	0.00696077	0.0110163	0.00631034	0.00210197	0.00263066	0.00221432	0.00175497	0.00333021	0.00183468	0.00174721	0.00138438	0.00257607	0.000655127	0.000418504	0.000318957
40:5 PI(3,4)P2	0.00245118	0.0051783	0.00152675	0.00766125	0.00914205	0.00631567	0.0225933	0.0255294	0.0227283	0.00958124	0.00928079	0.00966575	0.0156947	0.0167348	0.0154026	0.0138496	0.00877337	0.00733435	0.0211823	0.0139939	0.0173827	0.00457668	0.00127237	0.00314117	0.0041642	0.00396354	0.00719176	0.00322034	0.00404072	0.00363182	0.00207951	0.0062337	0.00516591	0.00371784	0.00218337	0.00211482	0.00113356	0.000938315	0.00060662
40:6 PI(3,4)P2	0.0279306	0.0136162	0.0202159	0.0142514	0.0201593	0.0182035	0.0156433	0.0191434	0.0170225	0.0100997	0.020116	0.0181416	0.0826294	0.0650954	0.0575461	0.0114048	0.00742713	0.0109231	0.0348755	0.0239521	0.0272199	0.0103299	0.00469042	0.00533328	0.00660236	0.00576284	0.00886479	0.00239425	0.00413424	0.00497354	0.00646384	0.0147533	0.00987592	0.00455858	0.00203606	0.00414731	0.000874308	0.00117307	0.000378416
40:7 PI(3,4)P2	0.00230669	0.00254915	0.00122444	0.0034836	0.00245142	0.00111443	0.00215394	0.00337841	0.00151003	0.00233269	0.000823758	0.000639499	0.00349279	0.00135067	0.00209317	0.000698061	0.00133669	0.000839406	0.00247595	0.00178922	0.00208205	0.000445269	0.000344205	0.000895361	0.00207644	0.00108778	0.00316359	0.00138404	0.000315584	0.000990123	0.00311823	0.000200392	0.000220722	0.000551277	0.000737611	0.000162282	0.000298633	0.000362785	0.000143872
32:0 PI(3,5)P2	0.0345342	0.0247062	0.0389118	0.00129934	0.0021521	0.00214403	0.000509735	0.00327688	0.0013354	0.00129056	0.000307697	0.000806261	0.0105523	0.0113946	0.00869115	0.130187	0.172119	0.109002	0.001931	0.00261587	0.00421916	0.0317695	0.0336989	0.0519207	0.00582894	0.00795829	0.00684649	0.00235575	0.00247239	0.0045271	0.00281126	0.0041097	0.00307005	0.00439276	0.00373716	0.00764093	0.000725424	0.000552125	0.00086981
32:1 PI(3,5)P2	0.009705	0.00808229	0.00684165	0.000317294	0.000583687	0.000238647	0.00486069	0.00269861	0.00246843	0.00155856	0.00186613	0.00141293	0.00118111	0.00154108	0.000988946	0.00105084	0.00191213	0.00137031	0.00223	0.00148702	0.00230529	0.0020354	0.00126497	0.00182081	0.000531961	0.00208422	0.00121687	0.000206522	0.000683685	0.000592433	0.00147695	0.00142923	0.000798702	0.00103943	0.00243064	0.00240843	0.000388102	0.000204885	0.000267443
32:2 PI(3,5)P2	0.000332115	0.000256767	0.000274527	8.31526e-05	0.000157881	0.000265138	0.00042746	0.000725564	0.000457882	0.000245432	0.000402181	0.000289416	0.00046151	0.000274061	0.000401183	2.27365e-05	3.28742e-05	0.000148673	0.000190766	0.00042372	0.000405099	0.000440585	0.000345467	0.000272219	0.000279798	0.000544864	7.80652e-07	4.12868e-05	0.000340523	5.56477e-05	0.000385515	0.000378911	0.000656451	0.000530622	0.000229385	0.000140756	0.000184465	6.5186e-07	8.24875e-05
34:0 PI(3,5)P2	0.130139	0.0946021	0.0939017	0.000629317	0.00108093	0.000406278	0.00305989	0.00386546	0.00150326	0.00313156	0.00098779	0.00112103	0.0102849	0.00462161	0.00503927	0.0347203	0.0451052	0.0475301	0.0065082	0.00582654	0.00573568	0.0215801	0.0218826	0.0285414	0.00171473	0.00533155	0.00667526	0.00262352	0.00145034	0.00582297	0.00138083	0.00372907	0.00190872	0.00321748	0.00225177	0.00464427	0.00074166	0.000611162	0.00155667
34:1 PI(3,5)P2	0.188646	0.208391	0.177923	0.0040642	0.0066656	0.00549644	0.020578	0.0213652	0.0143896	0.00869373	0.00613455	0.00935069	0.0107467	0.0186112	0.0209134	0.00750189	0.0069747	0.00701456	0.0119694	0.0126892	0.0222046	0.0289039	0.0262663	0.0354626	0.00822465	0.0107431	0.0185801	0.00567934	0.00407669	0.0080262	0.00821984	0.0208112	0.0154085	0.0218474	0.0116674	0.0147006	0.00193792	0.00113639	0.00184594
34:2 PI(3,5)P2	0.0108365	0.00207354	0.00368176	0.00805165	0.011677	0.00748219	0.0231479	0.0237637	0.0207181	0.0392321	0.0485721	0.0562126	0.0161419	0.0248411	0.0268594	0.00171312	0.000748109	0.00184289	0.0101891	0.0118402	0.0107897	0.0335054	0.0413659	0.0539346	0.0118654	0.00863742	0.0192117	0.00853564	0.00512943	0.0065976	0.0399675	0.0830624	0.0706006	0.0103157	0.0100119	0.00759926	0.00410728	0.00152223	0.000795989
36:0 PI(3,5)P2	0.051608	0.04839	0.0454309	0.000844205	0.00151512	0.000803651	0.00395474	0.00372567	0.00115266	0.00110398	0.000693392	0.000874402	0.00294695	0.00188862	0.00151155	0.00403756	0.00319057	0.00393576	0.00165016	0.00201467	0.00310149	0.00347453	0.00339153	0.00443051	0.0011639	0.00155282	0.0040394	0.000551658	0.00112013	0.00100991	0.00117825	0.00277161	0.00133681	0.00300802	0.00203431	0.0014899	0.00016398	0.000123246	0.000343792
36:1 PI(3,5)P2	0.424403	0.405374	0.322407	0.00937969	0.00804682	0.0110307	0.0315973	0.026221	0.0121087	0.00599098	0.00983356	0.00933164	0.0176924	0.0150526	0.00965025	0.00212169	0.00235211	0.00432871	0.0164238	0.0102892	0.0302262	0.0163807	0.0157869	0.0315043	0.0055224	0.00632487	0.0107034	0.00298581	0.0070239	0.00866327	0.012785	0.0309219	0.0266661	0.0130445	0.00732175	0.0107229	0.00142529	0.00148887	0.00211274
36:2 PI(3,5)P2	0.127494	0.0511829	0.0743614	0.0711402	0.0670135	0.0501781	0.0449646	0.0711733	0.0628513	0.0405	0.0521464	0.0677306	0.0732486	0.098602	0.0933359	0.00273531	0.00285989	0.00277363	0.0471844	0.0373033	0.050243	0.0793548	0.0774099	0.0804621	0.0188167	0.0207837	0.0302885	0.0311007	0.0300716	0.0384418	0.114621	0.17809	0.176531	0.0339493	0.0197293	0.0258401	0.00609183	0.0037571	0.00295447
36:3 PI(3,5)P2	0.04068	0.0298104	0.0209252	0.00927291	0.0143614	0.00469947	0.0190619	0.0291785	0.0194456	0.0284809	0.0186198	0.0215853	0.0120979	0.0163605	0.0107392	0.00800586	0.00659283	0.00645022	0.00498726	0.00230727	0.00547822	0.00681956	0.007023	0.0100601	0.00908767	0.0200226	0.0407028	0.00793533	0.00610304	0.00583987	0.0160304	0.0273837	0.017519	0.0140772	0.0073007	0.0100384	0.00668081	0.00369946	0.00178014
36:4 PI(3,5)P2	0.150998	0.113863	0.217781	0.0147152	0.0211213	0.0113624	0.118494	0.121261	0.074317	0.0432728	0.0608606	0.0555532	0.0392733	0.0601965	0.0630592	0.0405679	0.0550255	0.0582317	0.0193525	0.0155049	0.0200615	0.0321552	0.0245525	0.0256247	0.0269659	0.0285312	0.038008	0.0198996	0.0133907	0.0169308	0.0372492	0.0557645	0.0388041	0.0180569	0.0137158	0.0114768	0.00674126	0.0101831	0.00468606
36:5 PI(3,5)P2	0.00186509	0.0010527	0.0019819	0.00202843	0.00142867	0.00166273	0.00203561	0.00170833	0.00243662	0.0024234	0.00238704	0.00174236	0.00305437	0.00294165	0.00298666	0.00042857	0.000574883	0.000831672	0.000982361	0.000786999	0.00102629	0.00137493	0.000751549	0.00109976	0.00249569	0.00779632	0.00279979	0.00110244	0.00193211	0.00072757	0.00268724	0.00364651	0.00301058	0.00131346	0.0013116	0.000451631	0.000549595	0.000781638	0.00020674
36:6 PI(3,5)P2	5.91478e-05	0.00017098	2.6887e-05	0.00010007	8.68056e-11	0	0.000158615	0.000135563	2.0982e-05	0	3.2543e-05	8.90374e-05	0	0.000148654	9.84617e-05	1.28706e-05	1.58422e-05	0	0.000137073	1.55097e-05	5.3026e-05	3.29543e-05	1.36365e-11	0	0	0.000192029	0.000668368	4.15843e-05	0	5.12316e-06	0	3.26481e-05	3.71367e-05	6.70841e-05	0	3.73664e-05	3.71521e-06	1.03246e-05	4.51354e-07
38:2 PI(3,5)P2	0.0195362	0.0176018	0.0231883	0.00294604	0.00200293	0.00370659	0.00540796	0.0088698	0.00711359	0.00964825	0.00692977	0.00539266	0.011398	0.0114339	0.0104339	0.00095601	0.000542646	0.000599038	0.00501556	0.00403093	0.00413582	0.00200729	0.00182746	0.00189304	0.00286542	0.00621364	0.00592296	0.00114462	0.00147912	0.00218995	0.00267793	0.00528267	0.00329042	0.00537313	0.00305497	0.00325258	0.000885535	0.000531514	0.000623471
38:3 PI(3,5)P2	0.0747462	0.0414634	0.0698689	0.0219026	0.0409816	0.0252004	0.0837356	0.0698343	0.0618022	0.0463033	0.0451917	0.140795	0.0629442	0.114731	0.070076	0.0258719	0.015261	0.0135567	0.0354885	0.0402933	0.0372656	0.0193593	0.0152727	0.0334256	0.0407554	0.0294484	0.0305131	0.0188845	0.0128679	0.0316608	0.0286294	0.0342671	0.0365071	0.0358984	0.0338466	0.0353826	0.00277043	0.00635965	0.0055326
38:4 PI(3,5)P2	1.08059	0.617914	0.609854	0.134873	0.281866	0.20167	1.01503	1.22291	0.829805	0.442521	0.488353	0.439326	0.500151	0.486193	0.430799	0.173082	0.156484	0.101122	0.219722	0.239202	0.196001	0.183921	0.135733	0.246988	0.201372	0.321415	0.25887	0.177469	0.14983	0.207581	0.165885	0.178948	0.185334	0.0912588	0.0857916	0.123695	0.0687253	0.0721203	0.0239118
38:5 PI(3,5)P2	0.0657616	0.0230616	0.115182	0.0154593	0.0182516	0.00599733	0.0242388	0.0229838	0.0165081	0.0146888	0.00984049	0.00792193	0.013663	0.00846448	0.007445	0.00527441	0.00666477	0.0072821	0.00686898	0.00416684	0.00893838	0.00851962	0.00368198	0.00487263	0.00630054	0.0174993	0.0252975	0.00326759	0.00489442	0.00666276	0.00325052	0.0159542	0.00809196	0.00672005	0.00370209	0.00219021	0.00170924	0.00204361	0.00132478
38:6 PI(3,5)P2	0.0201161	0.00577021	0.0110031	0.0058427	0.00221613	0.00370214	0.014632	0.0238078	0.0114047	0.00300477	0.00831378	0.00625138	0.021435	0.0442519	0.0346735	0.00566489	0.00612379	0.00578346	0.00691378	0.00288609	0.00702896	0.00722735	0.00743071	0.00907166	0.00500836	0.00566526	0.0061756	0.00280029	0.00407429	0.00447643	0.00383758	0.00695314	0.00527376	0.002039	0.00333556	0.00219814	0.00134566	0.00112835	0.00044975
40:3 PI(3,5)P2	0.00587611	0.00509162	0.00758138	0.00152591	0.00123822	0.000470837	0.00396399	0.00412001	0.00277098	0.00314702	0.00156689	0.00114257	0.00270976	0.00134304	0.00165234	0.000722297	0.000668968	0.000417195	0.00134338	0.000849038	0.00150759	0.00103547	0.000979576	0.000921055	0.00130868	0.000926191	0.00101083	0.000884717	0.00071438	0.000671585	0.000586851	0.000967328	0.000736321	0.00131055	0.00070394	0.000686622	0.000224018	0.000111316	0.000248105
40:4 PI(3,5)P2	0.0409954	0.0316032	0.0463935	0.00223664	0.000642186	0.00206656	0.023	0.0243817	0.0201698	0.0110707	0.00816277	0.00462479	0.00817545	0.006394	0.00436038	0.00389329	0.00170459	0.00252073	0.00373514	0.00759337	0.0069486	0.00402561	0.00229109	0.00401153	0.00337899	0.0134265	0.00474398	0.00341636	0.00133907	0.00195418	0.00196582	0.00324122	0.00271325	0.00362766	0.00193084	0.00260186	0.00092457	0.00105674	0.000596189
40:5 PI(3,5)P2	0.0226396	0.00664659	0.00735676	0.0102539	0.0127755	0.0124955	0.0566495	0.0513678	0.0340856	0.00913697	0.0105997	0.00884513	0.015058	0.0152444	0.0164733	0.0170601	0.0177377	0.0109169	0.0263158	0.0267663	0.0239904	0.00794926	0.00292069	0.00419671	0.0139546	0.02053	0.0183921	0.00424769	0.00587043	0.00439921	0.00520807	0.00628409	0.00594071	0.00566986	0.00324261	0.00238562	0.000791576	0.000738844	0.000451756
40:6 PI(3,5)P2	0.0424708	0.0103936	0.025519	0.0161167	0.0146539	0.0251558	0.0356648	0.0402731	0.0284814	0.01339	0.0184674	0.0136604	0.0871011	0.082773	0.0737893	0.0101102	0.0136575	0.0109859	0.0480569	0.0478723	0.0395575	0.00475854	0.00799716	0.0155577	0.0211464	0.0170211	0.019891	0.00402717	0.00386086	0.00624769	0.0064659	0.018195	0.0115433	0.00511713	0.00374593	0.00146907	0.00133133	0.000918927	0.000611836
40:7 PI(3,5)P2	0.0030973	0.00202983	0.003485	0.00221929	0.00190576	0.00130855	0.00344815	0.00386987	0.00370976	0.00183275	0.00136157	0.00193139	0.00150434	0.00396072	0.0035448	0.000597843	0.00105112	0.00119139	0.00405112	0.00248156	0.00155372	0.000907621	0.000530739	0.00131735	0.00382701	0.00339174	0.00223304	0.00148853	0.00115586	0.000852814	0.00034593	0.000938164	0.000649455	0.000751424	0.00123584	0.000937087	0.000354594	0.000518239	0.000339017
32:0 PI(4,5)P2	0.121185	0.1472	0.121025	0.00908672	0.00695777	0.00642453	0.0168567	0.0157267	0.00934377	0.0169607	0.00319653	0.00305242	0.0426562	0.0378926	0.035284	0.591149	0.889098	0.86453	0.0215763	0.0177483	0.0224546	0.243686	0.201544	0.270437	0.0297215	0.0554544	0.0730264	0.00914996	0.011513	0.0193995	0.0104771	0.0100078	0.0090708	0.0423828	0.0373926	0.0422666	0.00445428	0.00322524	0.00521244
32:1 PI(4,5)P2	0.056138	0.0507051	0.0485654	0.00411595	0.00392461	0.00377271	0.0196979	0.0252984	0.0103157	0.023498	0.00932928	0.00633622	0.0110145	0.00809891	0.00801044	0.00759038	0.007405	0.00875733	0.0117235	0.00818658	0.0137037	0.010954	0.00822609	0.0103221	0.00849393	0.0210745	0.0226016	0.00375519	0.00516603	0.00625397	0.00706733	0.00844241	0.00633365	0.0280081	0.0181602	0.0156618	0.00275229	0.00254875	0.00170488
32:2 PI(4,5)P2	0.00211306	0.00179966	0.00195994	0.00301371	0.00265539	0.00157992	0.00443749	0.0052177	0.0027724	0.00391847	0.001623	0.0014081	0.00288488	0.00328758	0.00257044	0.000753767	0.000688947	0.00163678	0.00268062	0.00321259	0.00291145	0.00196343	0.00177388	0.00143262	0.00436878	0.00803031	0.012984	0.00160959	0.002211	0.002149	0.00154692	0.00219681	0.000946432	0.00333879	0.00151538	0.00129429	0.00158453	0.00149747	0.00119262
34:0 PI(4,5)P2	0.359893	0.578591	0.595347	0.0103647	0.00787165	0.00797084	0.0198957	0.0161666	0.0104531	0.0140889	0.00525343	0.00620302	0.0477306	0.040134	0.0340014	0.245254	0.216117	0.242792	0.0465784	0.0345435	0.0458587	0.143525	0.0985168	0.166283	0.0249494	0.043794	0.053767	0.014376	0.0228539	0.0342284	0.0115965	0.012476	0.0123332	0.0290911	0.0208832	0.0281582	0.00403612	0.00264307	0.00842448
34:1 PI(4,5)P2	1.21348	1.20501	1.20105	0.0305916	0.033094	0.0261487	0.122956	0.157538	0.0865407	0.0913398	0.0626408	0.0554784	0.134321	0.0896153	0.094778	0.0498106	0.0442667	0.0436717	0.107899	0.0826525	0.115763	0.240269	0.161098	0.330251	0.0387653	0.0867548	0.119304	0.0335825	0.0379468	0.053845	0.108344	0.116214	0.112285	0.131591	0.074438	0.100087	0.00940218	0.00569137	0.00913541
34:2 PI(4,5)P2	0.0867019	0.101241	0.0828531	0.0715739	0.0647646	0.0577004	0.165206	0.222568	0.161189	0.296426	0.240062	0.251682	0.117426	0.157715	0.158844	0.0095324	0.0100203	0.0119797	0.0689586	0.061975	0.101296	0.385323	0.25588	0.440875	0.0818174	0.0955249	0.117715	0.0318673	0.0277694	0.0341656	0.413679	0.365305	0.351831	0.0979643	0.0564011	0.0587666	0.0141157	0.0192292	0.0106502
36:0 PI(4,5)P2	0.212517	0.239943	0.161356	0.00676365	0.00804325	0.00359795	0.00950137	0.0103545	0.00783983	0.00672254	0.00259527	0.00270571	0.0119356	0.00953715	0.00871279	0.014496	0.0167802	0.0150867	0.0140443	0.0107577	0.0156861	0.0187366	0.0127435	0.0226942	0.00900656	0.0160957	0.0293419	0.00488599	0.00705075	0.00938915	0.00864773	0.00803712	0.0103149	0.0137208	0.00868771	0.00930114	0.00196825	0.00173085	0.00185292
36:1 PI(4,5)P2	1.99869	1.91412	1.27257	0.0582869	0.0579657	0.0346661	0.141624	0.173408	0.113471	0.047263	0.0335211	0.0370496	0.102271	0.110634	0.110843	0.0142503	0.0179674	0.0159849	0.114846	0.102558	0.163394	0.183412	0.14444	0.223081	0.0391237	0.0547167	0.0594794	0.0520592	0.0506277	0.0583415	0.142217	0.168644	0.182559	0.115716	0.0752202	0.0908241	0.00881062	0.0073067	0.00845818
36:2 PI(4,5)P2	0.614015	0.683661	0.546108	0.370109	0.414236	0.279252	0.573429	0.59955	0.370989	0.294704	0.224518	0.222491	0.416797	0.431912	0.38642	0.0204661	0.0178247	0.0220936	0.209066	0.211028	0.325672	0.48153	0.358348	0.636868	0.131986	0.146071	0.16778	0.154692	0.129425	0.172573	0.68353	0.700996	0.867612	0.174462	0.117185	0.114916	0.0334887	0.035978	0.0241693
36:3 PI(4,5)P2	0.349718	0.3678	0.339651	0.112089	0.0986905	0.0821639	0.393618	0.449508	0.320869	0.274089	0.327107	0.277766	0.169839	0.195989	0.180031	0.0707986	0.0892792	0.098139	0.0660316	0.0681181	0.0977283	0.0935946	0.061154	0.105101	0.122412	0.138747	0.130137	0.0576843	0.0398556	0.0499067	0.18899	0.214126	0.189363	0.184469	0.117642	0.118379	0.0390002	0.0581469	0.0248466
36:4 PI(4,5)P2	1.43255	1.70513	1.50613	0.141099	0.119981	0.0924844	0.809419	0.990952	0.753715	0.434099	0.405867	0.327604	0.314045	0.362172	0.35341	0.478505	0.593977	0.626775	0.0857738	0.0803228	0.137862	0.219579	0.152278	0.273152	0.261656	0.290406	0.295542	0.0994051	0.0882339	0.112152	0.26431	0.221278	0.287947	0.142375	0.0859178	0.0990166	0.0592447	0.078335	0.0413044
36:5 PI(4,5)P2	0.0288993	0.0407485	0.0303872	0.0155027	0.0167609	0.0104724	0.0237211	0.0363397	0.0213076	0.0280026	0.0277205	0.0172125	0.0219964	0.0351866	0.0228202	0.00453961	0.00476275	0.00630181	0.00578263	0.00697586	0.00659112	0.00978214	0.00665751	0.00857792	0.0172779	0.0292552	0.03791	0.00747836	0.00777545	0.00813407	0.0252621	0.0297693	0.0200305	0.0148618	0.011209	0.00841355	0.00373117	0.0054009	0.0019503
36:6 PI(4,5)P2	0.000974641	0.00061947	0.000773642	0.00136645	0.00146734	0.001127	0.000854753	0.000787026	0.000547563	0.00268831	0.000691328	0.000606879	0.00132547	0.00114077	0.00114359	0.00091217	0.000298925	0.00136424	0.00103888	0.00159606	0.000996928	0.00191675	0.00128445	0.000968508	0.0024905	0.00656608	0.00505248	0.00118197	0.00187919	0.00127024	0.000636462	0.000524889	0.000348864	0.00110732	0.000748659	0.000525064	0.000611686	0.000756816	0.000359068
38:2 PI(4,5)P2	0.283936	0.298949	0.268	0.0368801	0.0401243	0.0313386	0.150632	0.176961	0.114127	0.0973669	0.080863	0.0670726	0.129597	0.101641	0.0956277	0.00752055	0.00820942	0.00959151	0.0505116	0.0551555	0.0765834	0.0282517	0.0186372	0.0321645	0.0318559	0.0415615	0.0544603	0.0163331	0.0139636	0.0155975	0.0389546	0.0440755	0.0391317	0.0716668	0.044767	0.0492132	0.00680793	0.00659947	0.00395174
38:3 PI(4,5)P2	1.3577	1.5647	1.44928	0.435954	0.409348	0.329697	1.55544	1.92752	1.34825	1.01868	1.08434	0.72351	1.24809	1.06627	0.956664	0.14571	0.167589	0.201842	0.516789	0.546055	0.778395	0.27103	0.179688	0.308608	0.329552	0.382361	0.414357	0.197508	0.155691	0.198483	0.369598	0.436563	0.3651	0.5246	0.321017	0.376392	0.0765927	0.0882334	0.059836
38:4 PI(4,5)P2	5.97908	7.09612	6.96882	1.98565	1.84355	1.37398	6.22368	7.82612	5.55476	3.05517	3.2223	2.33994	3.50402	3.04888	2.92355	1.05213	1.23815	1.47398	1.40388	1.41281	2.26153	1.62992	0.99058	1.86463	1.75731	1.82943	1.77635	1.13832	0.809391	1.22565	0.98787	0.975905	1.00701	1.13982	0.78775	0.902865	0.350622	0.448023	0.347876
38:5 PI(4,5)P2	1.25649	1.18407	1.12842	0.253819	0.240439	0.171943	0.660548	0.936759	0.604668	0.324752	0.365492	0.281291	0.344429	0.441655	0.348528	0.180434	0.186665	0.229225	0.13197	0.127464	0.167947	0.131704	0.09372	0.138265	0.239246	0.251518	0.242218	0.141171	0.0995839	0.123984	0.128426	0.154406	0.127265	0.132548	0.099111	0.0871401	0.0725362	0.1058	0.0438857
38:6 PI(4,5)P2	0.140304	0.15188	0.163934	0.0562548	0.0633414	0.0470058	0.236606	0.375289	0.264103	0.0931262	0.0834662	0.0660893	0.367395	0.374905	0.333476	0.0812609	0.0770427	0.0944164	0.0546264	0.0424919	0.0650436	0.112565	0.0794088	0.107587	0.0629903	0.0839758	0.106835	0.0183664	0.01676	0.0179079	0.0582769	0.064179	0.0546329	0.046208	0.0310093	0.028809	0.0118301	0.015431	0.00432855
40:3 PI(4,5)P2	0.0555122	0.0596593	0.0517667	0.0039691	0.00507866	0.00423286	0.0311051	0.033016	0.024637	0.0153272	0.011212	0.0092994	0.00648495	0.0086944	0.00557578	0.00267837	0.00192389	0.00350874	0.00466185	0.00672051	0.00786178	0.00543801	0.00306266	0.00486754	0.00829728	0.0142352	0.0196465	0.00321001	0.00268294	0.00344311	0.00296464	0.00352482	0.00324733	0.00459087	0.0034506	0.00481211	0.00122303	0.000905076	0.000672057
40:4 PI(4,5)P2	0.294386	0.333745	0.317332	0.0307825	0.0287833	0.0242821	0.230405	0.259795	0.19604	0.0618591	0.0559078	0.0417227	0.0462049	0.042431	0.0392503	0.0262047	0.02606	0.0273572	0.0478541	0.0425478	0.0649037	0.0243878	0.0195341	0.0269925	0.0449314	0.0669859	0.0839376	0.0144338	0.0143969	0.0200597	0.0178495	0.0156979	0.016813	0.0262763	0.0165543	0.0204935	0.00475394	0.00490362	0.00332157
40:5 PI(4,5)P2	0.22949	0.217235	0.240311	0.109283	0.105317	0.0912734	0.463032	0.641163	0.441882	0.0913707	0.101979	0.0613385	0.225593	0.190182	0.145638	0.14373	0.124854	0.154145	0.206227	0.193005	0.251364	0.0361891	0.0268719	0.0421986	0.0885565	0.121519	0.125915	0.030791	0.0235896	0.0329204	0.0399458	0.0425069	0.0341512	0.0367799	0.024808	0.0262002	0.011661	0.0131609	0.00784835
40:6 PI(4,5)P2	0.254693	0.287651	0.296601	0.241613	0.226936	0.20063	0.410726	0.540781	0.365947	0.180299	0.193332	0.114137	0.947225	0.76929	0.590611	0.13312	0.116431	0.146537	0.420746	0.343581	0.441903	0.0860339	0.0527618	0.076446	0.0934045	0.130098	0.144133	0.0344979	0.0302059	0.0322882	0.104275	0.10783	0.108239	0.0614812	0.0420768	0.0406974	0.0103114	0.0116089	0.00645609
40:7 PI(4,5)P2	0.063227	0.0536787	0.0599493	0.0181951	0.0196858	0.0124167	0.062455	0.0848488	0.0506736	0.0203881	0.0150767	0.0108697	0.0325555	0.0230191	0.0206975	0.0103224	0.00833643	0.00989981	0.022359	0.0155401	0.022721	0.00708132	0.00522801	0.00605572	0.020506	0.0298087	0.0375799	0.00484748	0.00558602	0.00520593	0.00156408	0.00404011	0.00298691	0.00684863	0.00445916	0.00429084	0.00279254	0.0022071	0.00114841
32:0 PI(3,4,5)P3	0.00101628	0.000135185	9.58442e-05	0.000143202	0.000449677	0.000121308	0.000671523	0.000339131	0.000670969	0.00559182	0.000758972	0.00115131	0.000292025	0.00076256	0.000856705	0.00255955	0.00264254	0.00136979	0.00010095	7.97779e-05	0.000519546	0.000479007	0.00093606	0.0003405	0.000874629	0.00195772	0.00145962	0.000623456	0.000797492	0.000827926	0.000306156	0.00012572	0.000306062	0.00103342	7.4444e-05	0	0.000463756	0.00142089	1.46359e-05
32:1 PI(3,4,5)P3	0.000391307	0	1.24115e-07	0.00129512	0.000596835	0.000566925	0.000473685	0.000540136	0.000333695	0.000713159	0.000711077	0.00119772	0.000982558	0.000126665	0.00114111	0.000422926	0.000180245	0.000207982	8.60575e-05	0.00072322	0.000529357	0.000171225	0.000517076	0.000318226	0.00019003	0.000649276	0	0.000377912	0	0.000855541	0.000308379	6.90523e-05	0.000244233	0.000392596	1.13122e-10	0.000202834	0.000644524	0.000296838	0.000206494
32:2 PI(3,4,5)P3	0.000239523	0.000143226	0.000264755	0.000143202	0.000307946	0.000366598	0.00148509	0.000497378	6.22028e-05	0.000319301	0.000454618	0.000982337	0.000173367	0	0.000129	0.000345593	0.000240766	7.33616e-05	0.000203709	0.000320535	0.000106184	0.000516587	0.000385822	0.000426146	0.000898289	0.00130789	0.00218484	0.000169335	0.000273646	0.000618549	0.000101018	6.90523e-05	9.78164e-05	0.000405451	0.000300435	5.01253e-05	0.000295568	0.000669552	5.97489e-05
34:0 PI(3,4,5)P3	0.000786562	0.00049765	0.000330408	0.00101683	0.000298354	0.000366701	0.000371689	0.000373505	1.31352e-05	0.00128207	9.57131e-05	0.00058984	0	0.000364885	0	0.000692425	0.000599632	0.000514648	0.000223434	8.01168e-05	9.59265e-06	0.000687083	0	4.24781e-05	0.00145835	0.000532824	0.00142652	0.000421206	0.000817145	0.00109944	0	0.000137988	0	0.000268935	0.000676706	0.00024893	0.000546238	3.00087e-13	2.96814e-05
34:1 PI(3,4,5)P3	0.00151059	0.000908438	0.00231437	0.00149502	0.000564526	0.00122131	0.000967393	0.00060092	0.000203711	0.00073423	0.000928822	0.000980586	0.000704028	0.000927375	0.000754548	0.00111921	0.000119774	0.000658516	0.000408797	0.000250382	0.00037443	0.000115436	0.000746302	0.000530545	0.00291669	0.00130514	0.00674946	0.000474026	0	0.00134776	0.000371088	0.000415015	8.71351e-05	0.00227526	0.00101538	0.000268649	0.000541048	0.000347311	0.000180808
34:2 PI(3,4,5)P3	0.000547237	0.000338265	0.00037038	0.0009903	0.000781224	0.00063792	0.000448759	0.00131418	0.000460785	0.00421412	0.000141236	0	0.000657386	0.00165457	0.00148128	0.000345302	0.000178875	0.000438246	0.000408797	0.000401059	0.000158763	0.000250246	0	0.000406818	0.00202143	0.00576219	0.00703759	0.000224572	0.00102563	0.00119423	0.00179961	0.000618082	0.0006454	0.00104116	0.000690633	0.00018867	0.000354618	0.000982798	0.000159773
36:0 PI(3,4,5)P3	0.000781297	0.000495753	0.000575244	0.000143202	0.000122421	0.000243541	0.000743065	0.000123873	1.14091e-15	0.000319301	9.04339e-05	0.000625036	0.000869327	0.000685619	0.000257022	0.000173452	9.9127e-05	0.000810577	0.000306985	0.000560886	0.000448192	8.60857e-05	0.000226679	0.000808319	0.00157286	0.00130789	3.31036e-15	0.000255994	0.000682333	0.000121793	2.93541e-11	6.90523e-05	0.000170901	0.000134468	2.71695e-06	0.000194861	0.000139882	0.000397367	3.99893e-05
36:1 PI(3,4,5)P3	0.000439224	0.000890231	0.000347201	0.000116706	0.00134663	0	0.000794168	0.000787462	0.00012409	0.00224537	0	0.000709436	0.00121885	0.000605462	0.00025637	1.1862e-08	0.000540785	0.000295619	0.000715782	7.97101e-05	0.000158673	5.10469e-05	0	0.000192703	0.000230345	0.0012991	0.0014492	5.16466e-05	0.000492126	0.00036538	0.000183735	0.000553061	0.000227513	0.000867555	0.000836229	0	0.000550641	0	7.69735e-05
36:2 PI(3,4,5)P3	0.00122361	0.00028099	0.000298877	0.00134843	0.00114697	0.000809438	0.00233192	0.000669144	6.41499e-05	0.00160137	0.00109791	0.000280255	0.000509687	0.00159885	0.000740638	0.000433921	0.000352728	0.000344775	0.000696918	0.000708986	5.27127e-05	0.000400787	0.000735389	0.000317795	0.00166219	0.00471796	0.00605613	0.000733645	0.00139409	7.57653e-05	0.000615206	0	0.000487234	0.000120247	0.000673541	0.000779868	0.00119595	0.000296838	0.000193735
36:3 PI(3,4,5)P3	0.00119202	0.000936127	0.00031759	0.00484973	0.00287501	0.0032287	0.00119516	0.00259588	0.000792006	0.00315789	0.00135957	0.00282006	0.00305959	0.00306374	0.00191707	0.000863619	0.000540785	0.00078513	0.000818799	0.000226252	0.000571724	0.00289064	0.00728114	0.00309389	0.00141122	0.00705854	0.00144982	0.00123483	0.00186645	0.00189387	0.00173654	0.00127589	0.000856151	0.00131851	0.00113818	0.00101565	0.00027882	0.000399782	0.000344156
36:4 PI(3,4,5)P3	0.00687831	0.00592476	0.00504678	0.00709469	0.00591156	0.00738341	0.0024602	0.00213476	0.00140404	0.00822294	0.00695316	0.0033515	0.00712535	0.00543523	0.00518501	0.000763859	0.00119419	0.00086085	0.00079115	0.000538315	0.000570386	0.00935873	0.0147139	0.0104974	0.00289209	0.00519311	0.00796326	0.00125829	0.00112538	0.00328079	0.000934183	0.00241741	0.00202904	0.00159496	0.000375892	0.000642469	0.000665204	0	0.000558876
36:5 PI(3,4,5)P3	0.000161722	0.000269687	0.00010558	0.000574989	0.00127217	0.00217613	0.000248419	0.000653214	5.10357e-05	0.000319301	0.000181709	0.000281568	0.00052274	0.000603211	0.000513936	0	0	0	0.000408797	0.000965198	0.000368186	0.00043509	0.000877253	0.000383467	0.000674379	0	0.00218423	0.000336965	0.000545453	8.33387e-09	0.000613655	0.000272879	0.000435881	0.000134468	0.000220863	0.00019978	0.000187216	0	0.000159353
36:6 PI(3,4,5)P3	0	0.000135185	1.66678e-06	0.000143202	0.0003005	5.55607e-16	0.000123271	0	0.0001253	0.000847147	0.000180944	0.00105588	0.00052274	0.000381923	0.000515784	8.60706e-05	0.000180803	0.000515952	0.000205087	0.000160301	0.000211654	0.000692546	0.00014441	0.000171076	0.00022372	0.00195772	0.00218484	8.40279e-05	0.000681299	0.000768472	0	0	0.000292833	0.000134468	7.48238e-05	0.00040325	9.29398e-05	3.00087e-13	0
38:2 PI(3,4,5)P3	0.000433037	0.000608786	0.000317545	0.000873994	0.000149177	0.000121616	0.00101954	0.000620307	0.000187556	0.000960334	0.000494632	0.00131416	0.00101732	0.00040282	0.00090235	8.60706e-05	0.000240766	0.00117801	0	0.000161386	0	8.60857e-05	0.000599285	0.00042593	0.000450658	0	0.00290944	0.000337533	0.00095506	0.000246575	4.18134e-09	0.000277085	4.8559e-05	0.000270869	0.000301511	0.000260041	0.000466115	0.000296755	0.000138099
38:3 PI(3,4,5)P3	0.00171398	0.00446064	0.00284272	0.0020075	0.000878278	0.00178103	0.00139748	0.00216201	0.00178136	0.0019231	0.000434496	0.00195942	0.00371521	0.000953844	0.000852467	0.000173379	0.000602169	0.000369911	0.00110597	0.00154133	0.000296342	0.000739958	0.00066567	0.000343015	0.00298483	0.00195772	0.00486501	0.000620754	0.000613721	0.00150851	0.000457217	0.00159428	0.00050572	0.00175422	0.00043451	0.00156186	0.00130525	0.000493731	0.000454454
38:4 PI(3,4,5)P3	0.0272302	0.0306062	0.0227507	0.0065604	0.00544459	0.00238294	0.0198881	0.0221127	0.0174452	0.0051569	0.00977788	0.0105588	0.0125713	0.00649934	0.00833557	0.00303286	0.00125152	0.00102781	0.00125585	0.00291322	0.000927155	0.00780015	0.00508649	0.00516103	0.0211039	0.0197914	0.0180844	0.00434286	0.00515227	0.00603608	0.00289457	0.00256931	0.0038309	0.00469044	0.00246881	0.00446972	0.00275753	0.00228792	0.00289259
38:5 PI(3,4,5)P3	0.00471674	0.00500305	0.006074	0.00131329	0.00217329	0.00182733	0.00147362	0.00101467	0.0022092	0.00127369	0.00146898	0.00115832	0.00160166	0.00176495	0.00259631	0.000879639	0.00108309	0.000409137	0.00120331	0.000483615	0.000510181	0.000334875	0.00183817	0.000151102	0.00398798	0	0.000747897	0.000358292	0.000495804	0.00127048	0.000644157	0.000635608	0.000708666	0.000539805	0.000975495	0.000977061	0.000516437	0.000395535	0.000510527
38:6 PI(3,4,5)P3	0.000665451	0.0011034	0.00115808	0.00150108	0.00186156	0.00187363	0.00107731	0.00192726	0.00108618	0.00210517	0	0	0.00191261	0.0016535	0.00158452	0.00144543	0.000583398	0.000994912	0.00112148	7.00853e-05	0.000315072	0.00170569	0.00101487	0.00159724	0.00128762	0.00587205	0.00436907	0.00143103	0.000108286	0.000893357	0.00024448	0.000278195	0.00024526	0.00135036	0.000299359	0.00085196	0.000185958	0.000495147	9.80594e-05
40:3 PI(3,4,5)P3	0.000234586	0.000272531	0.000263103	0.000863453	0.00037736	2.85932e-07	0.000347807	0.000622403	0.000624659	0.000962765	0.000370611	0	0.000173367	0.000127308	0.000385479	0	0.000120789	7.33616e-05	0.000613884	0	0	0	0.000418196	0.00021239	0.000436463	0	0	8.40279e-05	0.000135846	0.00183411	0.000111254	6.90523e-05	4.8559e-05	0.000810788	7.24816e-05	0.000151139	0.00018588	0.000196893	3.98382e-05
40:4 PI(3,4,5)P3	0.00101628	0.00150698	0.000585963	0.00287858	0.00147158	0.00195183	0.000247793	0.000724688	0.000873575	0.000319301	0.000200225	0.00148926	0.000994439	0.000255151	0.00025061	0.000259523	0.000120789	0.000144427	0.000101812	0.000350697	0.00010547	0.000763993	0.00145198	0.000252124	0.00022372	0.00130789	3.31036e-15	0.000590328	0.000955979	0.000487276	0.000267175	0.000346488	0.000292792	0.00067632	0.000300625	0.000352531	0.000187216	0.000196976	0
40:5 PI(3,4,5)P3	0.000299618	0.000675165	0.000281682	0.00132056	0.000898471	0.000706959	0.00174998	0.00273526	0.00133036	0.00128423	0.000355309	0.000831747	0.00104489	0.000467974	0.000646088	0.000519045	0.000482394	0.000221202	0	0.000485174	0.000424199	0.000345217	0.000502769	0.000341003	0.00044763	0.000652572	0.00119786	0.0005063	0.000271462	6.09172e-05	0.000737214	0	4.8559e-05	0.000134468	0.000160789	0.00015432	0.000243672	0	4.96089e-05
40:6 PI(3,4,5)P3	0.00187919	0.00196025	0.00275251	0.0020814	0.00223261	0.00132523	0.00138184	0.00281282	0.00106039	0.00467065	0.00211089	0.00151641	0.00126769	0.00202321	0.00175297	0.00130198	0.000417713	0.000648586	0.0019656	0.000431628	0.000728702	0.00086377	0.000840878	0.000854304	0.00428514	0.00457679	0.00509367	0.000671512	0.000477415	0.000732408	0.000661735	0.000399358	0.000245589	0.000428886	0.00128125	0.00049362	0.000381116	0.000632322	0.000384784
40:7 PI(3,4,5)P3	0.000312387	0.000315165	0.000307184	0.00108625	0.00243707	0.00354766	0.00024748	0.000371723	0.000374216	0.00127747	0.00188519	0.00124587	0.00139148	0.000642111	0.000773893	0.00103256	0.000410763	0.000515766	0.00134801	0.000803879	0.000158183	0.000691308	0.000431412	0.000171076	0.000452362	0.00194673	0.00327174	0.000253363	0.000819099	0.000754253	0.00016197	0.00019781	0.000149457	0	7.48238e-05	0.000349223	0.000466115	1.7682e-05	0.000146678
32:0 PI	0.716325	0	0	0.29114	0.474548	0.14341	3.14413	5.74905	2.57616	0.355449	0	0	3.72262	3.69756	1.64383	40.1923	14.5101	20.9929	6.37221	0	0.769327	5.72149	1.75695	2.50688	16.3665	0.997463	0.896465	1.49397	9.20552	5.67459	0.60077	0.300629	1.68701	0	3.12358	1.36549	30.6524	0.0719191	7.69642
32:1 PI	0.086295	0.019926	0.154458	0	0	0	2.80975	2.13832	1.00323	3.03538	0	0	0	0	0	0.699294	0.407844	0.360569	2.50045	0	0.667354	0.700333	1.12045	0.117926	0.775579	1.62325	2.07041	0	0.270243	0.243288	0.120548	0.833108	0	0	1.09595	1.42826	1.13493	0.155284	1.29347
32:2 PI	0.747635	0.530884	0.496377	0	0.020521	0.0296894	0	0	0	0.0337705	0	0	0	0	0	0.0405506	0.143944	0	0	0	0	0	0	0	0	0.91792	1.0069	0	0	0	0	0	0	0	0	0	4.54984	1.37153	1.95391
34:0 PI	0.647213	0.0304821	0.0370284	0.158619	0.177412	0.11255	0.350738	0.263519	0.635558	0.0585591	0	0	1.56903	1.4138	0.655558	12.7775	5.29685	5.11844	0.996169	0	0.561665	1.13895	1.27768	0.644081	2.51351	0.0608474	0.266341	0.671434	0.774841	0.817133	0.177689	0.0970368	0.125449	0	0.117972	0.424703	8.429	0.240635	12.422
34:1 PI	0.313717	0.130744	0.162492	0.292265	0.168992	0.267701	1.29927	1.60679	0.695832	0.209448	0	0	0	0	0	0.738053	0.470335	0	2.30258	0	0.725774	0.572531	1.16682	0.334047	1.27177	0.340208	0.586414	1.25104	1.30964	0.970385	0.243082	1.56506	0.628297	0	0.653222	4.67611	12.5946	0.834143	17.7151
34:2 PI	0.222038	0.0655664	0.168187	0.255141	0.124771	0.269466	0	0	0.987604	0.247093	0.257137	0.178649	0	0	0.339705	0	0.0805769	0	0.737406	0	0	0.593354	0.202815	0.124992	0	0.413275	0	0	0	0.57725	0.0935755	0.662428	0.280293	0.115081	0.214813	0.527999	12.9435	3.49173	5.35864
36:0 PI	0.105883	0	0.0889782	0.120551	0.204234	0.0628272	0.664429	0.61629	0.595375	0.0773596	0.0783832	0	0.303191	0.353966	0.0519366	0.105301	0.0793039	0.0906473	0.10976	0	0.0955504	0.128165	0.0667868	0.0372897	0.313489	0.293819	0.0620473	0.153317	0.585396	0.488279	0.0571677	0.0767164	0.0816209	0.0260363	0.140912	0.442581	0.767406	0.0597825	0.221975
36:1 PI	1.41699	0.390546	1.08403	1.45885	1.66538	0.965586	4.70537	3.78948	2.1279	0.605404	0.146515	0.174151	1.81045	0.240854	0.855966	0.500938	0.249964	0.267549	0.926289	0	0.35586	1.97148	2.25805	1.34873	1.35167	0.201253	0.409441	0.688188	1.21943	1.65087	0.472024	0	0.142561	1.29501	1.45371	5.88387	1.29974	0.229164	3.0769
36:2 PI	0	0	0	8.78594	9.61364	8.09681	0	0	0.434197	2.63912	2.0407	3.62702	5.17849	4.24269	3.63768	0	0.019359	0	0.675136	0	0.324966	6.76072	7.14627	2.57724	0.346822	0.788397	1.76323	0	2.99464	2.2328	0.307659	2.68254	4.81432	1.74303	3.27624	14.4614	1.1993	0.324382	0.778464
36:3 PI	1.79005	0.731829	1.14891	0	0	0.0567161	0	0	0	0.397233	0	0	0	0	0	0	0	0	0	0	0	0	0	0	0	0	0	0	0	0	0	0	0	0	0	0	2.31705	0.166385	0
36:4 PI	9.04188	5.80148	10.3839	0	0	0.246208	0	0	0.740479	6.32702	8.6792	12.2186	0	1.78381	0	5.64777	3.89494	0.62389	0	0	0	0.331636	0.616239	0	0	4.56285	2.92882	0	0	0.0654515	0	0	0.0191061	0	0	0	13.1153	3.10445	0
36:5 PI	0.87746	0.48324	0.51071	0.0986365	0.126751	0.166652	0	0.111765	0	0.851968	0.65458	1.21808	0	0.21022	0.243382	0.167511	0.145713	0	0	0	0	0.144709	0.372705	0.195473	0	1.19738	0.65351	0.0975697	0.640111	0.301609	0.204743	0	0.255203	0.359301	0.325463	0.85338	0	0.49089	0
36:6 PI	0.323377	0.154047	0.126697	0.0904468	0.0996496	0.124002	0.0640373	0.119643	0.0427054	0.359764	0.0492346	0.399097	0.254244	0.319761	0.509134	0.216791	0.160476	0.0688722	0.0284916	0	0	0.0616087	0.157771	0.0471551	0.0732831	0.438968	0.860922	0.0421859	0	0.0131754	0.0378082	0.00358069	0.0205338	0.176827	0.0425304	0	0	0.0764086	0.39412
38:2 PI	0.397873	0	0.259315	0.618728	0.738868	0.798613	0	0	0	1.41422	1.67047	2.497	1.24136	1.14575	1.10824	0.311213	0.197392	0.199311	0.366004	0	0	0	0	0.174671	0	0.921439	1.05237	0	0.0655016	0	0	0	0	0.765669	0.694969	2.87003	1.96149	0.191052	1.21598
38:3 PI	7.23962	5.2505	6.72145	5.90154	8.58202	7.38465	2.43207	2.22782	1.90132	14.1422	30.6639	41.497	16.8845	22.1966	15.9056	4.37099	1.76727	1.82563	4.857	4.94413	4.16951	2.50638	2.62043	1.99755	3.49876	9.96056	11.229	11.5019	15.5282	19.0586	2.13172	2.24987	3.12311	5.99437	5.80672	28.156	0.559967	1.35426	1.10237
38:4 PI	55.519	40.9993	56.0121	29.1815	39.4527	31.55	30.9602	21.1812	21.5715	51.8666	159.441	207.825	52.4484	84.7592	48.62	26.9295	10.7408	12.2593	20.6457	27.4942	22.5549	20.5935	23.5546	13.2227	23.8424	51.3725	50.9946	99.3083	114.883	146.505	11.0298	17.247	18.1088	14.6464	12.9591	77.7497	7.39096	5.6218	18.645
38:5 PI	11.0618	7.19189	10.3688	2.55141	3.99825	3.67468	6.55769	4.59724	3.32178	8.73543	15.3468	23.8173	6.1589	6.15257	5.31715	6.15913	2.84681	3.61978	2.1213	2.28429	2.54468	3.08712	3.29453	1.93025	4.87536	7.66576	9.54002	11.5193	18.2816	15.6296	2.04335	2.32745	2.76829	4.01961	3.34514	15.4506	0.914181	1.98946	2.80867
38:6 PI	7.60618	3.74017	7.37021	0.972866	1.46658	2.76042	9.31933	4.37785	4.34421	2.53741	3.02777	8.4657	12.0893	11.1521	12.0491	5.75199	3.20225	5.4332	0.880763	0.386917	1.3066	2.81012	3.3257	1.82166	1.22444	2.91285	3.49213	3.06318	4.59099	2.75428	1.34674	1.24161	1.4676	2.23512	1.96439	11.5651	0.0980406	0.605225	0.704075
40:3 PI	0.35148	0.123711	0.226274	0.299239	0.421573	0.575021	0	0.0693575	0.0190332	0.744977	1.45981	1.95051	0.55913	0.732715	0.428688	0.398666	0.12518	0.161305	0.210193	0	0.0802196	0.149485	0.221714	0.200214	0.0791355	0.988312	0.897115	0.202473	0.47773	0.188458	0.390997	0	0.19484	0.195132	0.0786163	0.0833515	0	0.14961	0.0286351
40:4 PI	0.137461	0	0.224765	0.641677	0.802438	0.818984	0.760894	0.430306	0.454512	1.30987	3.06639	4.15726	0.929917	1.49985	1.10647	0.717208	0.273604	0.325569	0.710146	0.834817	0.761546	0.475485	0.384589	0.132487	0.429011	1.62889	2.17991	1.42253	2.06703	1.67875	0.248927	0.332557	0.190326	0.43741	0.213057	1.24272	0	0.196479	0
40:5 PI	1.18866	0	0.545788	2.2335	3.54378	3.93292	2.2146	1.24629	0.850312	1.68148	4.11824	6.28502	5.53233	5.85139	4.862	2.75907	0.996713	1.40681	4.05718	5.89678	4.62711	0.794896	0.98758	0.358978	1.10739	2.61368	2.15486	3.13589	4.9087	3.95263	0.554955	0.727329	0.825552	0.871016	0.857227	4.18347	0	0.201783	0.0840812
40:6 PI	6.74323	1.58034	5.40508	5.98029	9.7196	12.9504	5.03734	3.17619	1.65977	7.0491	10.4501	18.8437	30.7724	34.3769	31.5112	3.27336	1.78545	2.75771	10.7269	14.698	12.4272	2.77956	2.84643	1.31707	2.08577	5.71658	6.89053	7.4746	11.9687	9.51867	1.87205	2.36624	2.37882	4.15981	3.68966	17.9297	0.066276	0.689219	1.33638
40:7 PI	1.28908	0.590519	1.10289	0.572155	0.474269	0.802463	0.56628	0.372965	0.347581	0.65912	3.51506	5.55561	1.85983	1.76531	0.904303	8.23063	0.145118	0.236543	0.440174	0.451001	0.496741	0.478924	0.539087	0.262313	0.1014	0.031909	0.385499	2.4183	4.88124	6.90061	0.138263	0.200817	0.34559	0.156398	0.142533	1.55539	0.190588	0.170455	0.291119
