# Supplementary material for: Supercritical fluid chromatography-mass spectrometry enables simultaneous measurement of all phosphoinositide regioisomers
Source: Commun Chem. 2022 May 11;5:61. doi: 10.1038/s42004-022-00676-6 (PMC9814602; doi:10.1038/s42004-022-00676-6)
Supplement: Supplementary file 6 — Source Data [file 42004_2022_676_MOESM6_ESM.xlsx]

## Sheet: Fig. 1e
Fig. 1e
	Retention time (min)
Injection No.	PI3P	PI4P	PI5P	PI45P2	PI35P2	PI34P2
1	9.68	7.82	8.78	7.26	5.75	6.49
2	9.69	7.83	8.78	7.26	5.73	6.49
3	9.7	7.83	8.77	7.26	5.73	6.5
4	9.7	7.83	8.78	7.28	5.81	6.53
5	9.69	7.83	8.79	7.26	5.75	6.51
6	9.71	7.81	8.79	7.26	5.74	6.49
7	9.74	7.84	8.78	7.25	5.74	6.49
8	9.72	7.82	8.8	7.26	5.77	6.51
9	9.74	7.83	8.79	7.29	5.84	6.54
10	9.69	7.82	8.78	7.26	5.74	6.49
11	9.7	7.86	8.78	7.27	5.83	6.52
12	9.69	7.84	8.79	7.28	5.8	6.52
13	9.69	7.84	8.8	7.28	5.83	6.53
14	9.68	7.84	8.79	7.28	5.81	6.52
15	9.71	7.83	8.78	7.27	5.77	6.51
16	9.69	7.84	8.78	7.27	5.79	6.51
17	9.73	7.83	8.77	7.25	5.71	6.49
18	9.68	7.83	8.78	7.27	5.81	6.52
19	9.72	7.85	8.78	7.27	5.83	6.52
20	9.69	7.84	8.78	7.26	5.74	6.49
21	9.72	7.85	8.78	7.29	5.85	6.53
22	9.69	7.83	8.78	7.25	5.75	6.49
23	9.68	7.83	8.79	7.25	5.72	6.48
24	9.71	7.84	8.8	7.28	5.83	6.54
25	9.71	7.85	8.78	7.27	5.83	6.51
26	9.74	7.87	8.79	7.29	5.88	6.54
27	9.73	7.83	8.79	7.28	5.84	6.54
28	9.75	7.85	8.8	7.28	5.85	6.53
29	9.71	7.85	8.8	7.27	5.81	6.52
30	9.72	7.86	8.78	7.28	5.83	6.53
31	9.69	7.83	8.78	7.26	5.74	6.5
32	9.69	7.84	8.78	7.26	5.74	6.49
33	9.68	7.83	8.77	7.24	5.69	6.48
34	9.69	7.83	8.78	7.26	5.71	6.48
35	9.69	7.83	8.77	7.25	5.73	6.48
36	9.7	7.84	8.79	7.27	5.8	6.51
37	9.69	7.85	8.79	7.27	5.8	6.52
38	9.68	7.83	8.77	7.25	5.7	6.48
39	9.71	7.85	8.79	7.28	5.8	6.53
40	9.69	7.83	8.78	7.27	5.74	6.51
41	9.7	7.84	8.79	7.27	5.79	6.52
42	9.69	7.83	8.77	7.25	5.72	6.49
43	9.69	7.85	8.79	7.28	5.79	6.52
44	9.67	7.82	8.77	7.25	5.74	6.49
45	9.7	7.83	8.76	7.25	5.73	6.49
46	9.68	7.84	8.8	7.26	5.76	6.5
47	9.72	7.85	8.79	7.28	5.82	6.53
48	9.7	7.84	8.8	7.27	5.79	6.51
49	9.72	7.84	8.78	7.28	5.82	6.52
50	9.7	7.87	8.79	7.29	5.86	6.54
51	9.75	7.85	8.78	7.28	5.85	6.53
52	9.69	7.84	8.78	7.28	5.82	6.53
53	9.71	7.87	8.79	7.28	5.85	6.54
54	9.72	7.85	8.8	7.3	5.88	6.55
55	9.71	7.88	8.81	7.31	5.93	6.56
56	9.71	7.86	8.8	7.31	5.92	6.57
57	9.73	7.9	8.81	7.34	6	6.58
58	9.74	7.88	8.8	7.31	5.94	6.58
59	9.72	7.9	8.82	7.32	5.95	6.58
60	9.7	7.88	8.81	7.33	5.98	6.58

## Sheet: Fig. 1f
Fig. 1f
	Resolution
Injection No.	R(PI(4)P-PI(5)P)	R(PI(5)P-PI(3)P)	R(PI(4,5)P2-PI(3,5)P2)	R(PI(3,5)P2-PI(3,4)P2)
1	2.02286	1.7129	1.14895	1.56655
2	2.03818	1.78967	1.14974	1.54
3	1.98071	1.7419	1.19553	1.52
4	2.00179	1.69625	1.10338	1.45082
5	2.02286	1.68571	1.121	1.5
6	2.02877	1.75097	1.13462	1.56655
7	1.84867	1.31721	1.02907	1.44645
8	2.14148	1.52901	1.13403	1.5
9	2.02286	1.40125	1.08684	1.475
10	2.09778	1.73194	1.18	1.51433
11	1.87172	1.64485	1.07132	1.52586
12	2.03818	1.53913	1.18	1.49467
13	1.98737	1.47915	1.07273	1.52586
14	1.9	1.69387	1.08805	1.47016
15	2.07593	1.50329	1.07802	1.44645
16	2.09283	1.37667	1.01143	1.49467
17	1.98071	1.43392	1.1363	1.44645
18	2.00179	1.37922	1.04725	1.475
19	1.89207	1.36938	1.01775	1.5
20	1.94596	1.34225	1.02907	1.54
21	2.03222	1.42205	0.978537	1.52
22	1.96667	1.73194	1.01535	1.49467
23	1.98737	1.59121	1.08048	1.48951
24	1.85705	1.32568	1.0094	1.40839
25	1.95964	1.38911	1.003	1.52
26	1.90456	1.36707	0.998462	1.5
27	1.9531	1.30494	0.995181	1.43148
28	1.80806	1.28851	1.0157	1.52586
29	1.8377	1.37667	0.974186	1.45082
30	1.80933	1.56225	1.05897	1.45082
31	1.93276	1.67781	1.21189	1.57333
32	2.01673	1.78967	1.16447	1.51433
33	2.05407	1.67781	1.08395	1.49467
34	2.03818	1.73194	1.13575	1.56
35	2.01673	1.80933	1.12025	1.56655
36	1.96667	1.652	1.14767	1.49467
37	1.94596	1.65938	1.14811	1.475
38	1.98071	1.76033	1.09571	1.54
39	2.13308	1.69625	1.18	1.45082
40	1.93276	1.67781	1.21147	1.49467
41	1.8377	1.73194	1.21324	1.55263
42	1.98071	1.72317	1.15013	1.52
43	1.91241	1.68571	1.18	1.49467
44	1.96667	1.68571	1.12025	1.52
45	2.07057	1.70646	1.04279	1.49467
46	2.02286	1.67484	1.06488	1.49467
47	1.91241	1.48297	1.16361	1.52586
48	2.05964	1.56176	1.08923	1.52
49	1.98071	1.73313	1.07273	1.52
50	1.77967	1.652	1.08432	1.475
51	1.86	1.37904	1.09918	1.52586
52	1.76063	1.70444	1.10237	1.5
53	1.90456	1.37418	1.11534	1.45533
54	2.00179	1.55086	1.08301	1.52586
55	1.79902	1.63385	1.00459	1.5
56	1.91241	1.57912	1.08028	1.45533
57	1.82	1.46703	0.977714	1.49467
58	1.90456	1.40405	1.11059	1.48517
59	1.77967	1.51714	1.10955	1.45533
60	2.03222	1.66698	1.01143	1.52586

## Sheet: Fig. 2a
Fig. 2a
n = 3	DMSO			VPS34-IN			Apilimod
PI(4)P	1.0326e-06	1.323e-06	1.0301e-06	1.14e-06	1.1602e-06	1.0724e-06	1.5507e-06	1.1533e-06	1.3165e-06
PI(4,5)P2	2.1544e-06	2.1173e-06	2.352e-06	2.2493e-06	2.0003e-06	2.3652e-06	2.2001e-06	1.7707e-06	2.0291e-06
PI(3)P	1.2567e-07	1.5768e-07	1.1499e-07	6.9542e-08	7.1684e-08	7.1783e-08	3.4841e-07	2.257e-07	2.7269e-07
PI(5)P	1.8977e-07	2.329e-07	1.815e-07	1.0638e-07	9.5949e-08	1.0193e-07	1.0638e-07	8.2399e-08	9.525e-08
PI(3,4)P2	1.5659e-07	1.6857e-07	2.0542e-07	1.1284e-07	1.1034e-07	1.5702e-07	1.8319e-07	1.4507e-07	1.8327e-07
PI(3,5)P2	2.2599e-07	2.4714e-07	2.4816e-07	1.623e-07	1.8321e-07	1.9221e-07	1.758e-07	1.3887e-07	1.4968e-07

## Sheet: Fig. 2d
Fig. 2d
n = 3	DMSO				PAO
PI(4)P	1.0631e-06	1.0751e-06	1.1182e-06	9.7124e-07	3.5011e-07	3.752e-07	3.9138e-07	3.3577e-07
PI(4,5)P2	1.7255e-06	1.963e-06	1.8918e-06	1.6457e-06	2.2172e-06	2.2454e-06	2.3692e-06	2.4611e-06
PI(3)P	7.7366e-08	7.2099e-08	7.4932e-08	7.1425e-08	1.0198e-07	1.074e-07	9.9411e-08	8.8977e-08
PI(5)P	4.0203e-08	4.9044e-08	4.0095e-08	4.4874e-08	5.2116e-08	5.6343e-08	5.9073e-08	5.3884e-08
PI(3,4)P2	2.0014e-08	2.2748e-08	3.3164e-08	1.9673e-08	2.0375e-08	2.805e-08	2.9359e-08	2.8799e-08
PI(3,5)P2	9.8987e-08	1.1979e-07	1.0332e-07	8.5274e-08	8.8227e-08	9.3738e-08	1.0608e-07	1.0527e-07

## Sheet: Fig. 2e
Fig. 2e
n = 4	DMSO				A23187
PI(4)P	1.009e-06	1.204e-06	9.7887e-07	1.1946e-06	9.3012e-07	9.374e-07	9.7319e-07	9.5634e-07
PI(4,5)P2	2.0399e-06	2.6981e-06	2.0627e-06	2.5717e-06	1.76856e-06	1.8219e-06	1.9201e-06	1.729e-06
PI(3)P	7.5119e-08	9.3151e-08	8.981e-08	1.0446e-07	7.7365e-08	7.8996e-08	8.4111e-08	7.7594e-08
PI(5)P	1.7121e-07	1.935e-07	1.5961e-07	2.1584e-07	1.7492e-07	1.7422e-07	2.1597e-07	1.4216e-07
PI(3,4)P2	1.2152e-07	1.5564e-07	1.5095e-07	1.4819e-07	1.3465e-07	1.3404e-07	1.4975e-07	1.5209e-07
PI(3,5)P2	1.8792e-07	2.3908e-07	2.1003e-07	2.3545e-07	1.8257e-07	2.0734e-07	2.1134e-07	2.3765e-07

## Sheet: Fig. 2h
Fig. 2h
n = 3	siControl			siVps34			siPikfyve			siPi4Ka/b
PI(4)P	2.0186e-07	2.0543e-07	2.1258e-07	1.8012e-07	2.0922e-07	2.0791e-07	1.7052e-07	1.7816e-07	1.6205e-07	1.6149e-07	1.4591e-07	1.4878e-07
PI(3)P	3.2177e-07	3.3417e-07	3.8163e-07	2.7944e-07	2.9871e-07	3.3375e-07	3.0251e-07	3.0762e-07	2.3138e-07	2.6223e-07	2.5204e-07	2.8485e-07
PI(5)P	6.3978e-08	4.8692e-08	5.6545e-08	3.1993e-08	3.6674e-08	3.8729e-08	5.2578e-08	4.7626e-08	3.8457e-08	3.2363e-08	3.2236e-08	2.2129e-08
PI(4,5)P2	4.63885e-08	3.2662e-08	4.5865e-08	3.262e-08	2.9034e-08	3.2364e-08	3.0609e-08	2.7018e-08	2.2626e-08	2.4528e-08	2.4e-08	2.0047e-08
PI(3,4)P2	3.3637e-08	2.9407e-08	3.8666e-08	1.8962e-08	2.6777e-08	2.8844e-08	2.4547e-08	2.2193e-08	2.0616e-08	2.0927e-08	2.181e-08	2.7355e-08
PI(3,5)P2	7.50481e-08	7.6975e-08	7.3153e-08	4.6133e-08	5.3656e-08	5.9628e-08	5.5011e-08	4.9541e-08	5.1938e-08	5.5688e-08	5.281e-08	6.7428e-08

## Sheet: Fig. 2i
Fig. 2i
n = 3		starved	stimulated
		8.7915	24.3689
		7.44398	17.5444
		7.38262	17.0827

## Sheet: Fig. 2j
Fig. 2j
n = 3	starved			stimulated
32:0	0.0047	0.0685	0.0679	0.156	0.00676	0.111
32:1	0.123	0.0462	0.0157	0.217	0.221	0.161
32:2	0.128	0.0556		0.252	0.179	0.0245
34:0	0.183	0.101	0.147	0.126	0.0597	0.131
34:1	0.504	0.335	1.09	0.824	0.704	0.792
34:2	0.487	0.0898	0.18	0.81	0.0729	0.0676
36:0	0.264	0.0129	0.107	0.0944	0.123	0.108
36:1	0.436	0.466	0.336	1.22	0.537	0.35
36:2	1.14	0.945	0.756	2.67	1.57	2.59
36:3	0.25	0.435	0.31	1.14	1.37	0.804
36:4	0.151	0.11	0.128	0.277	0.304	0.326
36:5	0.043	0.0744	0.0736	0.0315	0.029	0.0556
36:6	0.0262	0.0548	0.204	0.0945	0.0299	0.0838
38:2	0.417	0.704	0.361	0.964	0.64	1.54
38:3	1.29	1.4	0.966	5.85	3.32	2.5
38:4	2.11	1.68	1.86	6.83	6.23	6
38:5	0.499	0.163	0.391	1.42	1.29	0.636
38:6	0.243	0.222	0.0293	0.0945	0.0836	0.185
40:3	0.0917	0.114	0.152	0.283	0	0.251
40:4	0.0537	0.127	0.0551	0.157	0.119	0.0517
40:5	0.229	0.0778	0.0917	0.275	0.428	0.164
40:6	0.0403	0.0938	0.0474	0.304	0.166	0.0363
40:7	0.0711	0.0679	0.00328	0.278	0.0541	0.108

## Sheet: Fig. 3a
Fig. 3a
n = 3	PI(3)P
Brain	1.09591	0.729112	0.989515
Heart	0.272371	0.287285	0.262091
Lung	0.768699	0.902634	0.726431
Liver	0.406516	0.762403	0.436676
Kidney	0.644669	0.913532	0.758778
Testis	0.353386	0.381919	0.460846
Skeletal Muscle	0.139273	0.127497	0.184864
Stomach	0.380986	0.259605	0.402047
Spleen	0.368179	0.521551	0.434979
Pancreas	0.147146	0.156481	0.206015
Small Intestine	0.20641	0.290821	0.232961
Colon	0.241528	0.218598	0.224761
WAT	0.436249	0.115714	0.200428

## Sheet: Fig. 3b
Fig. 3b
n = 3	PI(4)P
Brain	4.64711	6.80448	6.41449
Heart	1.23463	1.20124	1.04574
Lung	2.38814	3.42147	3.11743
Liver	2.9922	2.77855	1.47692
Kidney	2.42644	4.84734	3.17729
Testis	1.5641	1.79842	2.04731
Skeletal Muscle	0.653122	0.933755	0.971373
Stomach	1.81284	1.23408	1.87991
Spleen	1.58927	2.42916	2.1704
Pancreas	0.856135	0.654713	0.711975
Small Intestine	0.870097	1.04618	1.06612
Colon	1.55034	0.961772	1.17783
WAT	0.833471	0.567576	0.331106

[truncated: 47 more sheets: Fig. 3c, Fig. 3d, Fig. 3e, Fig. 3f, Fig. 3g, Fig. 3h, Fig. 4a, Fig. 4b, Fig. 4c, Fig. 4d, Fig. 4e, Fig. 4f, Fig. 4g, Supplementary Fig. 1f, Supplementary Fig. 1g, Supplementary Fig. 1h, Supplementary Fig. 1i, Supplementary Fig. 1j, Supplementary Fig. 1k, Supplementary Fig. 1l …]
